# Supplementary material for: Precision Targeting of Myeloid Cells via Peptide Dendrimer‐Lipid Nanocarriers: A Novel Platform for Potent Cancer Immunotherapies
Source: Adv Sci (Weinh). 2025 Sep 19;12(46):e14417. doi: 10.1002/advs.202514417 (PMC12697770; doi:10.1002/advs.202514417)
Supplement: Supplementary file 2 — Supporting Information [file ADVS-12-e14417-s002.xls]

## Sheet: IRF5_vs_luciferase
Gene	baseMean	log2FoldChange	lfcSE	stat	pvalue	padj	MCTN-luciferase Sample A	MCTN-luciferase Sample B	MCTN-luciferase Sample C	MCTN-luciferase Sample D	MCTN-luciferase Sample E	MCTN-IRF5 Sample A	MCTN-IRF5 Sample B	MCTN-IRF5 Sample C	MCTN-IRF5 Sample D	MCTN-IRF5 Sample E
0610005C13Rik	0	NA	NA	NA	NA	NA	0	0	0	0	0	0	0	0	0	0
0610006L08Rik	0	NA	NA	NA	NA	NA	0	0	0	0	0	0	0	0	0	0
0610009B22Rik	181.935	-0.154356	0.159593	-0.965517	0.334286	0.490855	160.144	179.563	198.221	242.556	201.545	160.29	122.121	207.435	197.184	195.123
0610009E02Rik	4.05726	0.595181	0.427979	1.39791	0.162139	0.289996	2.42642	3.22086	4.00446	2.4095	2.8254	5.93665	4.57955	10.2017	8.9629	0
0610009L18Rik	11.5848	0.567424	0.385742	1.48213	0.138305	0.256375	8.49246	8.05216	8.00893	19.276	5.65081	11.8733	4.57955	15.3026	29.1294	26.0164
0610010F05Rik	415.773	-0.302759	0.151024	-2.00584	0.0448734	0.106249	539.878	501.649	368.411	380.701	414.392	440.796	335.833	358.76	324.905	314.055
0610010K14Rik	313.966	-0.446595	0.223602	-1.99828	0.045686	0.107883	450.101	462.999	291.325	308.416	239.217	328	305.303	193.833	212.869	213.706
0610012G03Rik	635.343	-0.170942	0.126203	-1.35513	0.175377	0.307447	624.803	588.613	763.851	668.234	608.404	535.783	441.163	727.722	573.626	605.811
0610025J13Rik	0	NA	NA	NA	NA	NA	0	0	0	0	0	0	0	0	0	0
0610030E20Rik	310.827	0.14969	0.154345	0.97028	0.331907	0.488402	363.356	311.618	282.315	290.746	249.577	311.674	369.417	341.757	407.812	241.581
0610031O16Rik	0	NA	NA	NA	NA	NA	0	0	0	0	0	0	0	0	0	0
0610038B21Rik	2.8821	-0.430434	0.433149	-0.962497	0.3358	0.492244	6.06604	2.41565	1.00112	5.62216	2.8254	0	6.10606	1.70029	0	1.85832
0610039H22Rik	0.0647136	0	0.160383	0	1	NA	0	0	0	0	0	0	0	0	0	0
0610039K10Rik	0.476296	0.105306	0.24212	0.393041	0.694289	NA	1.21321	0	0	0	0	0	3.05303	0	0	0
0610040B10Rik	6.83768	0.063258	0.365984	0.22446	0.822399	0.890885	4.24623	3.22086	9.01004	10.4412	11.3016	8.90498	4.57955	5.10086	13.4444	9.29158
0610040F04Rik	0.467677	0.0219041	0.210752	0.0833228	0.933595	NA	0	0	3.00335	0	0	0	0	3.40057	0	0
0610040J01Rik	0.458875	0.247928	0.28008	0.88301	0.377231	NA	0	0	0	0	0.941801	0	4.57955	0	0	0
0610042G04Rik	32.1004	1.13727	0.281443	4.03879	5.37e-05	0.000329662	16.3783	24.9617	31.0346	29.7172	20.7196	40.0724	105.33	44.2074	44.8145	61.3244
0610043K17Rik	5.02646	1.30232	0.432	2.65233	0.00799382	0.0253832	0	0	3.00335	4.819	4.70901	14.8416	24.4242	13.6023	13.4444	7.43327
1100001I12Rik	0	NA	NA	NA	NA	NA	0	0	0	0	0	0	0	0	0	0
1110002E22Rik	0	NA	NA	NA	NA	NA	0	0	0	0	0	0	0	0	0	0
1110002J07Rik	95.4287	1.07201	0.176878	6.06742	1.3e-09	2.42e-08	66.7265	73.2746	79.0882	93.1673	74.4023	105.376	207.606	158.127	206.147	165.39
1110002L01Rik	112.573	-0.258817	0.206331	-1.25586	0.209167	0.350342	94.6303	114.341	141.157	129.31	124.318	65.3032	91.5909	156.426	91.8697	92.9158
1110002O04Rik	0.147851	0.0788117	0.160383	0.4914	0.623143	NA	0	0	0	0	0	0	0	3.40057	0	0
1110004F10Rik	1568.15	-0.146388	0.0997946	-1.46661	0.142483	0.262528	1437.65	1517.83	1803.01	1876.2	1787.54	1522.75	1447.14	1588.07	1449.75	1587
1110006O24Rik	6.48803	0.473265	0.409021	1.17037	0.241853	0.389085	1.21321	12.8835	8.00893	4.819	2.8254	10.3891	12.2121	8.50143	8.9629	7.43327
1110008P14Rik	226.239	-0.205792	0.219376	-0.940002	0.347217	0.50349	158.324	212.577	286.319	233.721	250.519	189.973	123.648	226.138	239.758	200.698
1110015O18Rik	0	NA	NA	NA	NA	NA	0	0	0	0	0	0	0	0	0	0
1110017D15Rik	2.48065	-0.276592	0.433434	-0.62697	0.530679	0.674066	6.06604	0.805216	2.00223	5.62216	0	5.93665	0	1.70029	2.24073	0
1110018N20Rik	0.566871	0.141913	0.295606	0.483235	0.628929	NA	0.606604	0	0	0	0	0	0	0	2.24073	0
1110019D14Rik	38.6237	-0.370278	0.320304	-1.14972	0.25026	0.39903	46.1019	50.7286	47.0524	40.9615	42.3811	13.3575	18.3182	39.1066	33.6109	65.0411
1110020A21Rik	4.68243	0.0119202	0.433558	0.041681	0.966753	0.98135	5.45944	1.61043	9.01004	4.819	3.7672	8.90498	4.57955	5.10086	2.24073	3.71663
1110025L11Rik	0	NA	NA	NA	NA	NA	0	0	0	0	0	0	0	0	0	0
1110025M09Rik	25.7725	0.352628	0.293661	1.21576	0.224076	0.368657	18.1981	14.4939	25.0279	35.3393	32.963	17.81	38.1629	37.4063	44.8145	29.7331
1110028F11Rik	0	NA	NA	NA	NA	NA	0	0	0	0	0	0	0	0	0	0
1110028F18Rik	0	NA	NA	NA	NA	NA	0	0	0	0	0	0	0	0	0	0
1110032A03Rik	101.765	0.721919	0.205582	3.51605	0.000438011	0.00210011	66.7265	82.132	76.0848	102.805	94.1801	120.217	125.174	136.023	194.943	144.949
1110032F04Rik	1.50367	1.22446	0.397499	2.34598	0.0189769	0.0525086	0	0.805216	0	0.803166	1.8836	4.45249	7.63258	0	4.48145	11.1499
1110036E04Rik	0	NA	NA	NA	NA	NA	0	0	0	0	0	0	0	0	0	0
1110038B12Rik	315.742	-0.230277	0.119457	-1.9262	0.0540798	0.123155	306.335	374.425	325.363	408.009	341.874	286.444	274.773	355.36	291.294	284.322
1110038F14Rik	264.146	0.510022	0.156467	3.26344	0.0011007	0.00464997	228.083	293.099	252.281	287.534	214.731	381.43	390.788	266.945	542.256	263.881
1110046J04Rik	36.9614	0.300987	0.321707	0.940584	0.346918	0.503291	21.8378	25.7669	48.0536	32.1267	50.8573	44.5249	30.5303	83.314	33.6109	35.308
1110051M20Rik	100.293	-0.146006	0.15342	-0.962258	0.33592	0.492372	99.4831	85.3529	98.1094	90.7578	99.8309	103.891	70.2197	79.9134	67.2218	102.207
1110057P08Rik	0	NA	NA	NA	NA	NA	0	0	0	0	0	0	0	0	0	0
1110058D11Rik	0	NA	NA	NA	NA	NA	0	0	0	0	0	0	0	0	0	0
1110059E24Rik	114.27	0.310552	0.131902	2.35451	0.0185473	0.0515746	99.4831	126.419	86.096	98.7895	98.8891	135.059	148.072	113.919	100.833	133.799
1110059G10Rik	226.978	0.391638	0.13327	2.94172	0.00326399	0.0118629	174.095	196.473	188.21	232.115	262.763	329.484	259.508	244.841	315.942	239.723
1110065P20Rik	99.7944	-0.484822	0.159465	-3.04974	0.00229041	0.00877942	98.2699	124.808	122.136	89.9546	82.8785	69.7557	77.8523	66.3111	53.7774	94.7741
1190005I06Rik	0.11426	0.0585247	0.160383	0.364905	0.715182	NA	0	0	0	0	0	0	0	0	0	1.85832
1190007I07Rik	23.8459	-0.390273	0.272292	-1.45196	0.146512	0.268053	27.2972	15.2991	28.0312	24.8982	26.3704	16.3258	16.7917	23.804	6.72218	24.1581
1190028D05Rik	0	NA	NA	NA	NA	NA	0	0	0	0	0	0	0	0	0	0
1300002E11Rik	34.7212	0.358795	0.234483	1.54833	0.121542	0.232632	35.1831	19.3252	39.0435	33.733	44.2647	40.0724	38.1629	39.1066	47.0552	61.3244
1300017J02Rik	0.202685	0.0585247	0.160383	0.364903	0.715184	NA	0	0	0	0	0	0	0	0	0	1.85832
1500002C15Rik	2.48234	0.0628699	0.432991	0.028025	0.977642	0.987226	2.42642	1.61043	0	3.21267	0.941801	0	0	5.10086	0	3.71663
1500002F19Rik	3.49142	0.107017	0.434371	0.245401	0.806146	0.882286	3.63963	0	6.0067	4.01583	1.8836	0	3.05303	0	4.48145	11.1499
1500004A13Rik	0.825147	0.0664469	0.274499	0.272213	0.785458	NA	0.606604	0	2.00223	0	0.941801	0	0	0	0	5.57495
1500009C09Rik	0.242389	0.0990987	0.160383	0.634693	0.525629	NA	0	0	0	0	0	0	0	0	0	5.57495
1500009L16Rik	0.138208	0.0179506	0.160383	0.11192	0.910887	NA	0	0	0	0	0.941801	0	0	0	0	0
1500011B03Rik	185.756	0.319748	0.163988	1.95281	0.050842	0.117427	142.552	163.459	198.221	197.579	178.942	203.33	216.765	221.037	230.795	236.006
1500012K07Rik	0	NA	NA	NA	NA	NA	0	0	0	0	0	0	0	0	0	0
1500015A07Rik	19.0222	0.291032	0.353764	0.823089	0.410457	0.565789	9.70567	19.3252	11.0123	22.4887	21.6614	8.90498	35.1098	23.804	17.9258	22.2998
1500015L24Rik	0	NA	NA	NA	NA	NA	0	0	0	0	0	0	0	0	0	0
1500026H17Rik	1.41845	-0.389526	0.373587	-1.31322	0.189109	0.325542	0	4.02608	0	0	2.8254	0	0	0	0	0
1500035N22Rik	0	NA	NA	NA	NA	NA	0	0	0	0	0	0	0	0	0	0
1520401A03Rik	0.489422	-0.084083	0.272088	-0.273651	0.784353	NA	1.21321	0	0	1.60633	0.941801	0	1.52652	0	0	0
1600002D24Rik	1.2591	0.401482	0.400608	0.986709	0.323785	0.4805	0	1.61043	2.00223	0	0.941801	0	3.05303	1.70029	0	5.57495
1600010M07Rik	57.8004	0.0315089	0.277965	0.119579	0.904817	0.943344	46.1019	42.6764	62.0692	84.3325	72.5187	50.4616	39.6894	88.4148	67.2218	70.616
1600012H06Rik	458.528	0.0967781	0.135232	0.716645	0.473593	0.624504	414.917	371.204	524.585	503.585	501.038	434.86	480.852	544.091	483.997	535.195
1600012P17Rik	0	NA	NA	NA	NA	NA	0	0	0	0	0	0	0	0	0	0
1600014C10Rik	401.259	1.69651	0.199535	8.49269	2.02e-17	2.35e-15	248.101	200.499	250.279	283.518	309.853	1221.47	1060.93	510.086	985.919	698.727
1600014C23Rik	0	NA	NA	NA	NA	NA	0	0	0	0	0	0	0	0	0	0
1600015H23Rik	0	NA	NA	NA	NA	NA	0	0	0	0	0	0	0	0	0	0
1600019K03Rik	0	NA	NA	NA	NA	NA	0	0	0	0	0	0	0	0	0	0
1600020E01Rik	33.0587	0.474971	0.298577	1.59913	0.109791	0.215127	38.8227	20.9356	21.0234	34.5362	37.672	34.1358	35.1098	59.51	47.0552	50.1745
1600023N17Rik	0.952959	-0.0552268	0.383937	-0.181767	0.855766	NA	0	0.805216	1.00112	0.803166	1.8836	2.96833	0	0	0	0
1600025M17Rik	0	NA	NA	NA	NA	NA	0	0	0	0	0	0	0	0	0	0
1600027J07Rik	0	NA	NA	NA	NA	NA	0	0	0	0	0	0	0	0	0	0
1600029I14Rik	0	NA	NA	NA	NA	NA	0	0	0	0	0	0	0	0	0	0
1600029O15Rik	0.0263741	0.0179506	0.160383	0.111924	0.910883	NA	0.606604	0	0	0	0	0	0	0	0	0
1700001C19Rik	1.59187	-0.303596	0.412199	-0.912467	0.361523	0.518144	1.21321	3.22086	0	0	3.7672	0	0	0	2.24073	1.85832
1700001D01Rik	0	NA	NA	NA	NA	NA	0	0	0	0	0	0	0	0	0	0
1700001F09Rik	0	NA	NA	NA	NA	NA	0	0	0	0	0	0	0	0	0	0
1700001G01Rik	0	NA	NA	NA	NA	NA	0	0	0	0	0	0	0	0	0	0
1700001G11Rik	4.24472	0.00499954	0.409797	0.0220164	0.982435	0.98986	4.24623	2.41565	7.00781	5.62216	2.8254	2.96833	9.15909	3.40057	2.24073	3.71663
1700001G17Rik	0.339216	-0.313718	0.286362	-0.819468	0.41252	NA	0.606604	1.61043	0	1.60633	1.8836	0	0	0	0	0
1700001J03Rik	4.68113	0.541398	0.423495	1.25349	0.210027	0.351517	0.606604	3.22086	3.00335	4.01583	1.8836	1.48416	7.63258	0	11.2036	3.71663
1700001J04Rik	0	NA	NA	NA	NA	NA	0	0	0	0	0	0	0	0	0	0
1700001J11Rik	0	NA	NA	NA	NA	NA	0	0	0	0	0	0	0	0	0	0
1700001K19Rik	0.0698406	-0.00233638	0.160383	-0.0218116	0.982598	NA	0	0	0	1.60633	0	0	0	0	0	0
1700001K23Rik	0.0933745	0	0.160383	0	1	NA	0	0	0	0	0	0	0	0	0	0
1700001L05Rik	42.5304	-0.104754	0.258524	-0.418691	0.675442	0.790313	46.1019	49.9234	37.0413	34.5362	32.963	14.8416	41.2159	28.9049	51.5367	52.0329
1700001L19Rik	0.146589	-0.0429104	0.160383	-0.160596	0.872412	NA	1.81981	0	0	0.803166	0	0	0	0	0	0
1700001O22Rik	0.723653	-0.106375	0.245658	-0.450145	0.652606	NA	0.606604	3.22086	0	0	0	0	0	0	0	0
1700001P01Rik	1.67141	-0.628961	0.41826	-1.76481	0.077595	0.164299	0.606604	3.22086	2.00223	2.4095	2.8254	0	0	0	0	1.85832
1700003C15Rik	0	NA	NA	NA	NA	NA	0	0	0	0	0	0	0	0	0	0
1700003D09Rik	0.657653	0.429133	0.31948	1.26513	0.205823	NA	0	0	1.00112	0.803166	0	0	3.05303	1.70029	4.48145	0
1700003E16Rik	2.12221	-0.198119	0.427382	-0.46361	0.642927	0.765759	1.81981	0	0	7.2285	2.8254	1.48416	1.52652	3.40057	0	1.85832
1700003E24Rik	0	NA	NA	NA	NA	NA	0	0	0	0	0	0	0	0	0	0
1700003F12Rik	7.08659	-0.65421	0.38758	-1.68204	0.0925605	0.188352	6.06604	8.05216	11.0123	7.2285	8.47621	5.93665	1.52652	3.40057	4.48145	5.57495
1700003G18Rik	0.526204	0.154886	0.185923	0.785195	0.43234	NA	0	0	0	0	0	0	6.10606	0	0	0
1700003H04Rik	0	NA	NA	NA	NA	NA	0	0	0	0	0	0	0	0	0	0
1700003I22Rik	0	NA	NA	NA	NA	NA	0	0	0	0	0	0	0	0	0	0
1700003L19Rik	0	NA	NA	NA	NA	NA	0	0	0	0	0	0	0	0	0	0
1700003M07Rik	2.2248	-0.905494	0.427947	-2.04935	0.0404279	0.0978245	0.606604	5.63651	7.00781	5.62216	0	0	0	1.70029	0	1.85832
1700003P14Rik	0	NA	NA	NA	NA	NA	0	0	0	0	0	0	0	0	0	0
1700006A11Rik	0	NA	NA	NA	NA	NA	0	0	0	0	0	0	0	0	0	0
1700006F04Rik	0	NA	NA	NA	NA	NA	0	0	0	0	0	0	0	0	0	0
1700006H20Rik	0	NA	NA	NA	NA	NA	0	0	0	0	0	0	0	0	0	0
1700006H21Rik	0.0341491	0	0.160383	0	1	NA	0	0	0	0	0	0	0	0	0	0
1700007F19Rik	0	NA	NA	NA	NA	NA	0	0	0	0	0	0	0	0	0	0
1700007J10Rik	0.0549237	0.0179506	0.160383	0.111923	0.910884	NA	0.606604	0	0	0	0	0	0	0	0	0
1700007K13Rik	4.5264	-0.76287	0.415036	-1.84855	0.0645227	0.141861	4.85284	2.41565	7.00781	4.819	8.47621	2.96833	0	0	2.24073	5.57495
1700007L15Rik	17.2419	0.157548	0.330494	0.484065	0.628339	0.754154	9.09907	11.273	22.0245	19.276	22.6032	10.3891	18.3182	18.7031	26.8887	22.2998
1700007P06Rik	0	NA	NA	NA	NA	NA	0	0	0	0	0	0	0	0	0	0
1700008C04Rik	0	NA	NA	NA	NA	NA	0	0	0	0	0	0	0	0	0	0
1700008J07Rik	34.4215	-0.368611	0.238202	-1.57514	0.115225	0.223417	30.9368	30.5982	46.0513	24.8982	33.9048	28.1991	19.8447	23.804	17.9258	33.4497
1700008K24Rik	0	NA	NA	NA	NA	NA	0	0	0	0	0	0	0	0	0	0
1700008O03Rik	2.99758	-0.0565971	0.431897	-0.172633	0.86294	0.91622	4.24623	3.22086	2.00223	3.21267	0.941801	1.48416	0	1.70029	0	9.29158
1700008P02Rik	0	NA	NA	NA	NA	NA	0	0	0	0	0	0	0	0	0	0
1700009C05Rik	0	NA	NA	NA	NA	NA	0	0	0	0	0	0	0	0	0	0
1700009J07Rik	0	NA	NA	NA	NA	NA	0	0	0	0	0	0	0	0	0	0
1700009N14Rik	0	NA	NA	NA	NA	NA	0	0	0	0	0	0	0	0	0	0
1700010B08Rik	0.108056	0.0382377	0.160383	0.238418	0.811557	NA	0	0	1.00112	0	0	1.48416	0	0	0	0
1700010D01Rik	0	NA	NA	NA	NA	NA	0	0	0	0	0	0	0	0	0	0
1700010G06Rik	0.421852	-0.0860587	0.308273	-0.28848	0.772979	NA	0	0.805216	0	1.60633	0	0	0	0	0	0
1700010H22Rik	0.401033	-0.137883	0.241242	-0.492562	0.622322	NA	0	3.22086	1.00112	0	0	0	0	0	0	0
1700010I02Rik	0	NA	NA	NA	NA	NA	0	0	0	0	0	0	0	0	0	0
1700010I14Rik	56.1643	-0.00534657	0.218192	-0.026248	0.97906	0.988247	50.9548	47.5077	51.0569	60.2375	64.9843	40.0724	61.0606	45.9077	64.981	63.1828
1700010J16Rik	0	NA	NA	NA	NA	NA	0	0	0	0	0	0	0	0	0	0
1700010K23Rik	0	NA	NA	NA	NA	NA	0	0	0	0	0	0	0	0	0	0
1700010L04Rik	0.101077	0	0.160383	0	1	NA	0	0	0	0	0	0	0	0	0	0
1700010N08Rik	0	NA	NA	NA	NA	NA	0	0	0	0	0	0	0	0	0	0
1700011B04Rik	0	NA	NA	NA	NA	NA	0	0	0	0	0	0	0	0	0	0
1700011C11Rik	0	NA	NA	NA	NA	NA	0	0	0	0	0	0	0	0	0	0
1700011L22Rik	0.0690694	0.0179506	0.160383	0.111922	0.910885	NA	0	0	0	0.803166	0	0	0	0	0	0
1700011M02Rik	0	NA	NA	NA	NA	NA	0	0	0	0	0	0	0	0	0	0
1700012A03Rik	0	NA	NA	NA	NA	NA	0	0	0	0	0	0	0	0	0	0
1700012B07Rik	0	NA	NA	NA	NA	NA	0	0	0	0	0	0	0	0	0	0
1700012B09Rik	1.1585	0.341732	0.353401	1.13599	0.255959	0.405546	0	0	0	1.60633	0	0	0	5.10086	0	1.85832
1700012C14Rik	0	NA	NA	NA	NA	NA	0	0	0	0	0	0	0	0	0	0
1700012D01Rik	3.14979	-0.743853	0.426244	-1.66035	0.0968447	0.194751	7.27925	5.63651	3.00335	3.21267	2.8254	1.48416	1.52652	3.40057	2.24073	0
1700012D14Rik	1.40207	-0.208143	0.400146	-0.804601	0.42105	0.576114	0	0.805216	3.00335	0.803166	0.941801	0	0	0	0	1.85832
1700012D16Rik	0	NA	NA	NA	NA	NA	0	0	0	0	0	0	0	0	0	0
1700012H19Rik	0	NA	NA	NA	NA	NA	0	0	0	0	0	0	0	0	0	0
1700012I11Rik	0	NA	NA	NA	NA	NA	0	0	0	0	0	0	0	0	0	0
1700012J15Rik	0	NA	NA	NA	NA	NA	0	0	0	0	0	0	0	0	0	0
1700012P22Rik	0	NA	NA	NA	NA	NA	0	0	0	0	0	0	0	0	0	0
1700013D24Rik	0	NA	NA	NA	NA	NA	0	0	0	0	0	0	0	0	0	0
1700013F07Rik	0.0700188	-0.00233638	0.160383	-0.0218116	0.982598	NA	0	1.61043	0	0	0	0	0	0	0	0
1700013G24Rik	0	NA	NA	NA	NA	NA	0	0	0	0	0	0	0	0	0	0
1700013H16Rik	0	NA	NA	NA	NA	NA	0	0	0	0	0	0	0	0	0	0
1700013N06Rik	0	NA	NA	NA	NA	NA	0	0	0	0	0	0	0	0	0	0
1700014D04Rik	0.756399	-0.245373	0.389395	-0.750135	0.453173	NA	0	0.805216	1.00112	0.803166	0.941801	0	0	0	0	0
1700014L14Rik	0	NA	NA	NA	NA	NA	0	0	0	0	0	0	0	0	0	0
1700015C15Rik	0.0615657	0	0.160383	0	1	NA	0	0	0	0	0	0	0	0	0	0
1700015G11Rik	0	NA	NA	NA	NA	NA	0	0	0	0	0	0	0	0	0	0
1700015I17Rik	0	NA	NA	NA	NA	NA	0	0	0	0	0	0	0	0	0	0
1700016A09Rik	1.8608	0.0863452	0.425831	0.121179	0.903549	0.943022	0.606604	3.22086	1.00112	0	1.8836	0	0	1.70029	4.48145	1.85832
1700016B01Rik	0	NA	NA	NA	NA	NA	0	0	0	0	0	0	0	0	0	0
1700016C15Rik	0.171921	-0.0226234	0.160383	-0.153442	0.878049	NA	0	0	1.00112	1.60633	0	0	0	0	0	0
1700016C19Rik	0	NA	NA	NA	NA	NA	0	0	0	0	0	0	0	0	0	0
1700016D06Rik	0	NA	NA	NA	NA	NA	0	0	0	0	0	0	0	0	0	0
1700016G22Rik	1.0733	0.533486	0.339842	1.09098	0.275281	0.427566	0.606604	0	0	2.4095	1.8836	0	7.63258	1.70029	4.48145	3.71663
1700016H13Rik	0.261651	0.0333666	0.208702	0.149509	0.881152	NA	0.606604	0	0	0	0	0	0	0	0	0
1700016J18Rik	0.210864	0	0.162514	0	1	NA	0	0	0	0	0	0	0	0	0	0
1700016K05Rik	0	NA	NA	NA	NA	NA	0	0	0	0	0	0	0	0	0	0
1700016K19Rik	0	NA	NA	NA	NA	NA	0	0	0	0	0	0	0	0	0	0
1700016L04Rik	0	NA	NA	NA	NA	NA	0	0	0	0	0	0	0	0	0	0
1700016L21Rik	0	NA	NA	NA	NA	NA	0	0	0	0	0	0	0	0	0	0
1700016P04Rik	0	NA	NA	NA	NA	NA	0	0	0	0	0	0	0	0	0	0
1700017B05Rik	783.289	-0.670934	0.201986	-3.32428	0.000886475	0.0038535	874.117	1030.68	684.763	830.474	958.754	301.285	441.163	652.91	513.126	767.485
1700017G19Rik	0	NA	NA	NA	NA	NA	0	0	0	0	0	0	0	0	0	0
1700017J07Rik	0.0932631	0	0.160383	0	1	NA	0	0	0	0	0	0	0	0	0	0
1700017L05Rik	0.0334641	0	0.160383	0	1	NA	0	0	0	0	0	0	0	0	0	0
1700017M07Rik	0	NA	NA	NA	NA	NA	0	0	0	0	0	0	0	0	0	0
1700017N19Rik	0	NA	NA	NA	NA	NA	0	0	0	0	0	0	0	0	0	0
1700018A04Rik	0	NA	NA	NA	NA	NA	0	0	0	0	0	0	0	0	0	0
1700018A23Rik	0.506574	-0.237662	0.319669	-0.720556	0.471183	NA	0	1.61043	0	0.803166	1.8836	0	0	0	0	0
1700018B08Rik	0	NA	NA	NA	NA	NA	0	0	0	0	0	0	0	0	0	0
1700018B24Rik	0	NA	NA	NA	NA	NA	0	0	0	0	0	0	0	0	0	0
1700018F24Rik	0	NA	NA	NA	NA	NA	0	0	0	0	0	0	0	0	0	0
1700018G05Rik	0	NA	NA	NA	NA	NA	0	0	0	0	0	0	0	0	0	0
1700018L02Rik	4.17921	-0.456153	0.428519	-1.14039	0.254123	0.403416	6.67265	8.05216	2.00223	0.803166	4.70901	4.45249	1.52652	1.70029	2.24073	1.85832
1700019A02Rik	0.0250769	0	0.160383	0	1	NA	0	0	0	0	0	0	0	0	0	0
1700019C18Rik	0	NA	NA	NA	NA	NA	0	0	0	0	0	0	0	0	0	0
1700019D03Rik	1.56917	0.0840786	0.41718	0.201871	0.840018	0.902427	1.81981	0.805216	1.00112	2.4095	0.941801	1.48416	3.05303	3.40057	0	0
1700019E08Rik	0.23304	0.0788117	0.160383	0.467009	0.640493	NA	0.606604	0	0	0	0	0	3.05303	1.70029	0	0
1700019F05Rik	0	NA	NA	NA	NA	NA	0	0	0	0	0	0	0	0	0	0
1700019G24Rik	0.0341491	0	0.160383	0	1	NA	0	0	0	0	0	0	0	0	0	0
1700019J19Rik	0.0914847	0.0179506	0.160383	0.111922	0.910886	NA	0	0	0	0.803166	0	0	0	0	0	0
1700019M22Rik	0	NA	NA	NA	NA	NA	0	0	0	0	0	0	0	0	0	0
1700019N19Rik	0	NA	NA	NA	NA	NA	0	0	0	0	0	0	0	0	0	0
1700019P21Rik	0	NA	NA	NA	NA	NA	0	0	0	0	0	0	0	0	0	0
1700020A23Rik	0	NA	NA	NA	NA	NA	0	0	0	0	0	0	0	0	0	0
1700020D12Rik	0	NA	NA	NA	NA	NA	0	0	0	0	0	0	0	0	0	0
1700020D14Rik	0	NA	NA	NA	NA	NA	0	0	0	0	0	0	0	0	0	0
1700020G03Rik	0	NA	NA	NA	NA	NA	0	0	0	0	0	0	0	0	0	0
1700020G17Rik	0	NA	NA	NA	NA	NA	0	0	0	0	0	0	0	0	0	0
1700020L13Rik	2.55552	-0.148241	0.433729	-0.308986	0.757333	0.848023	0.606604	0	6.0067	4.819	3.7672	2.96833	3.05303	0	4.48145	1.85832
1700020L24Rik	0.409174	-0.102548	0.305335	-0.290249	0.771626	NA	0	0	2.00223	0.803166	0.941801	0	0	0	0	1.85832
1700020M21Rik	0	NA	NA	NA	NA	NA	0	0	0	0	0	0	0	0	0	0
1700020N01Rik	0.738297	0.0627317	0.302765	0.217582	0.827755	NA	0	0	1.00112	1.60633	0	0	0	3.40057	0	0
1700020N15Rik	0	NA	NA	NA	NA	NA	0	0	0	0	0	0	0	0	0	0
1700020N18Rik	0	NA	NA	NA	NA	NA	0	0	0	0	0	0	0	0	0	0
1700021F02Rik	0	NA	NA	NA	NA	NA	0	0	0	0	0	0	0	0	0	0
1700021F07Rik	0	NA	NA	NA	NA	NA	0	0	0	0	0	0	0	0	0	0
1700021G15Rik	0	NA	NA	NA	NA	NA	0	0	0	0	0	0	0	0	0	0
1700021L23Rik	0	NA	NA	NA	NA	NA	0	0	0	0	0	0	0	0	0	0
1700021N21Rik	0.189607	-0.0229883	0.160406	-0.131904	0.89506	NA	0	0	0	2.4095	0	0	0	0	0	0
1700022A21Rik	0	NA	NA	NA	NA	NA	0	0	0	0	0	0	0	0	0	0
1700022A22Rik	0	NA	NA	NA	NA	NA	0	0	0	0	0	0	0	0	0	0
1700022E09Rik	0	NA	NA	NA	NA	NA	0	0	0	0	0	0	0	0	0	0
1700022H01Rik	0.183946	0	0.160383	0	1	NA	0	0	0	0	0	0	0	0	0	0
1700022H16Rik	0	NA	NA	NA	NA	NA	0	0	0	0	0	0	0	0	0	0
1700022I11Rik	0.098051	0	0.160383	0	1	NA	0	0	0	0	0	0	0	0	0	0
1700022N22Rik	6.2102	-0.722532	0.39734	-1.75773	0.0787942	0.166274	7.27925	7.24694	10.0112	8.83483	6.59261	4.45249	1.52652	5.10086	6.72218	1.85832
1700023A20Rik	0	NA	NA	NA	NA	NA	0	0	0	0	0	0	0	0	0	0
1700023C21Rik	0	NA	NA	NA	NA	NA	0	0	0	0	0	0	0	0	0	0
1700023D09Rik	3.21954	-0.102818	0.433885	-0.229423	0.81854	0.888803	3.63963	4.02608	5.00558	3.21267	1.8836	2.96833	0	10.2017	0	1.85832
1700023F02Rik	0	NA	NA	NA	NA	NA	0	0	0	0	0	0	0	0	0	0
1700023G09Rik	0	NA	NA	NA	NA	NA	0	0	0	0	0	0	0	0	0	0
1700024B05Rik	0	NA	NA	NA	NA	NA	0	0	0	0	0	0	0	0	0	0
1700024B18Rik	0	NA	NA	NA	NA	NA	0	0	0	0	0	0	0	0	0	0
1700024G13Rik	0	NA	NA	NA	NA	NA	0	0	0	0	0	0	0	0	0	0
1700024I08Rik	0	NA	NA	NA	NA	NA	0	0	0	0	0	0	0	0	0	0
1700024J04Rik	0	NA	NA	NA	NA	NA	0	0	0	0	0	0	0	0	0	0
1700024N05Rik	0	NA	NA	NA	NA	NA	0	0	0	0	0	0	0	0	0	0
1700025B11Rik	0	NA	NA	NA	NA	NA	0	0	0	0	0	0	0	0	0	0
1700025C18Rik	0	NA	NA	NA	NA	NA	0	0	0	0	0	0	0	0	0	0
1700025D23Rik	0	NA	NA	NA	NA	NA	0	0	0	0	0	0	0	0	0	0
1700025F24Rik	0	NA	NA	NA	NA	NA	0	0	0	0	0	0	0	0	0	0
1700025G04Rik	364.558	-0.445233	0.184463	-2.41757	0.0156246	0.0448383	448.281	462.999	286.319	325.282	334.339	235.982	276.299	239.74	302.498	291.756
1700025H01Rik	0	NA	NA	NA	NA	NA	0	0	0	0	0	0	0	0	0	0
1700025J12Rik	0	NA	NA	NA	NA	NA	0	0	0	0	0	0	0	0	0	0
1700025K04Rik	0	NA	NA	NA	NA	NA	0	0	0	0	0	0	0	0	0	0
1700025K24Rik	0	NA	NA	NA	NA	NA	0	0	0	0	0	0	0	0	0	0
1700025M24Rik	0	NA	NA	NA	NA	NA	0	0	0	0	0	0	0	0	0	0
1700025N23Rik	1.14086	0.756002	0.388919	1.8981	0.0576831	0.129507	1.21321	0	0	0	0	2.96833	6.10606	0	0	1.85832
1700025O08Rik	0	NA	NA	NA	NA	NA	0	0	0	0	0	0	0	0	0	0
1700026D11Rik	0	NA	NA	NA	NA	NA	0	0	0	0	0	0	0	0	0	0
1700026F02Rik	0	NA	NA	NA	NA	NA	0	0	0	0	0	0	0	0	0	0
1700026J12Rik	0	NA	NA	NA	NA	NA	0	0	0	0	0	0	0	0	0	0
1700026J14Rik	0.194846	0.0788117	0.160383	0.4914	0.623143	NA	0	0	0	0	0	0	0	0	4.48145	0
1700027A15Rik	0.0807964	0.0585247	0.160383	0.364907	0.715181	NA	0	0	0	0	0	0	0	0	0	1.85832
1700027F06Rik	0.0282822	0	0.160383	0	1	NA	0	0	0	0	0	0	0	0	0	0
1700027F09Rik	0	NA	NA	NA	NA	NA	0	0	0	0	0	0	0	0	0	0
1700027H10Rik	0	NA	NA	NA	NA	NA	0	0	0	0	0	0	0	0	0	0
1700027I24Rik	0	NA	NA	NA	NA	NA	0	0	0	0	0	0	0	0	0	0
1700027J07Rik	0	NA	NA	NA	NA	NA	0	0	0	0	0	0	0	0	0	0
1700028B04Rik	0.137479	-0.00233638	0.160383	-0.0218148	0.982596	NA	0	1.61043	0	0	0	0	0	0	0	0
1700028D13Rik	0	NA	NA	NA	NA	NA	0	0	0	0	0	0	0	0	0	0
1700028E10Rik	1.8963	-0.240543	0.419645	-0.69706	0.485765	0.635557	2.42642	0.805216	0	3.21267	2.8254	0	3.05303	0	2.24073	0
1700028I16Rik	1.14726	-0.139543	0.347571	-0.234804	0.81436	0.886747	0	0	3.00335	2.4095	5.65081	4.45249	1.52652	0	2.24073	0
1700028J19Rik	9.29403	-0.459812	0.381423	-1.27107	0.203703	0.343699	11.5255	5.63651	8.00893	12.0475	8.47621	10.3891	4.57955	8.50143	0	3.71663
1700028K03Rik	0.367959	-0.000927729	0.174575	-0.0109418	0.99127	NA	0.606604	0.805216	0	0	0	0	0	0	0	0
1700028M03Rik	0	NA	NA	NA	NA	NA	0	0	0	0	0	0	0	0	0	0
1700028P14Rik	0	NA	NA	NA	NA	NA	0	0	0	0	0	0	0	0	0	0
1700028P15Rik	0	NA	NA	NA	NA	NA	0	0	0	0	0	0	0	0	0	0
1700029B22Rik	0	NA	NA	NA	NA	NA	0	0	0	0	0	0	0	0	0	0
1700029F12Rik	0	NA	NA	NA	NA	NA	0	0	0	0	0	0	0	0	0	0
1700029H14Rik	1.14998	0.107982	0.380104	0.216641	0.828488	0.894816	2.42642	0	0	0	0	0	1.52652	1.70029	0	0
1700029I15Rik	3.76085	-0.0435243	0.426323	-0.0225023	0.982047	0.989789	3.63963	1.61043	6.0067	10.4412	2.8254	0	7.63258	10.2017	4.48145	1.85832
1700029J03Rik	0	NA	NA	NA	NA	NA	0	0	0	0	0	0	0	0	0	0
1700029J07Rik	3.18492	-0.680467	0.43226	-1.71565	0.0862269	0.178414	3.03302	4.83129	7.00781	0.803166	2.8254	2.96833	1.52652	0	0	0
1700029M03Rik	0	NA	NA	NA	NA	NA	0	0	0	0	0	0	0	0	0	0
1700029M20Rik	0	NA	NA	NA	NA	NA	0	0	0	0	0	0	0	0	0	0
1700029N11Rik	1.59247	0.779747	0.417068	1.67151	0.0946216	0.191689	0.606604	1.61043	0	1.60633	1.8836	4.45249	1.52652	6.80114	2.24073	5.57495
1700029P11Rik	0	NA	NA	NA	NA	NA	0	0	0	0	0	0	0	0	0	0
1700030A11Rik	0	NA	NA	NA	NA	NA	0	0	0	0	0	0	0	0	0	0
1700030C10Rik	1.34485	-0.405905	0.412174	-1.04715	0.295031	0.449244	4.24623	0	1.00112	0.803166	2.8254	0	1.52652	0	0	1.85832
1700030C12Rik	0.295565	-0.00868445	0.245427	-0.0305195	0.975653	NA	0	0.805216	0	0.803166	0.941801	0	0	0	0	1.85832
1700030C14Rik	0	NA	NA	NA	NA	NA	0	0	0	0	0	0	0	0	0	0
1700030F04Rik	0	NA	NA	NA	NA	NA	0	0	0	0	0	0	0	0	0	0
1700030I03Rik	0	NA	NA	NA	NA	NA	0	0	0	0	0	0	0	0	0	0
1700030J22Rik	21.2787	0.514114	0.332378	1.55837	0.119146	0.229337	9.70567	5.63651	37.0413	23.2918	23.545	26.7149	27.4773	27.2046	42.5738	27.8747
1700030K09Rik	101.067	0.000921695	0.16371	0.00667023	0.994678	0.996928	115.255	101.457	81.0904	114.05	99.8309	87.5656	96.1704	124.121	132.203	78.0493
1700030L20Rik	0	NA	NA	NA	NA	NA	0	0	0	0	0	0	0	0	0	0
1700030L22Rik	0	NA	NA	NA	NA	NA	0	0	0	0	0	0	0	0	0	0
1700030M09Rik	0	NA	NA	NA	NA	NA	0	0	0	0	0	0	0	0	0	0
1700030N03Rik	0	NA	NA	NA	NA	NA	0	0	0	0	0	0	0	0	0	0
1700030O20Rik	0	NA	NA	NA	NA	NA	0	0	0	0	0	0	0	0	0	0
1700031A10Rik	0	NA	NA	NA	NA	NA	0	0	0	0	0	0	0	0	0	0
1700031F05Rik	0	NA	NA	NA	NA	NA	0	0	0	0	0	0	0	0	0	0
1700031L13Rik	0	NA	NA	NA	NA	NA	0	0	0	0	0	0	0	0	0	0
1700031M16Rik	0	NA	NA	NA	NA	NA	0	0	0	0	0	0	0	0	0	0
1700031P21Rik	0	NA	NA	NA	NA	NA	0	0	0	0	0	0	0	0	0	0
1700034B16Rik	0	NA	NA	NA	NA	NA	0	0	0	0	0	0	0	0	0	0
1700034E13Rik	0	NA	NA	NA	NA	NA	0	0	0	0	0	0	0	0	0	0
1700034G24Rik	0	NA	NA	NA	NA	NA	0	0	0	0	0	0	0	0	0	0
1700034H15Rik	10.3336	1.96329	0.352513	5.42037	5.95e-08	7.57e-07	6.67265	4.02608	3.00335	3.21267	7.53441	13.3575	27.4773	28.9049	40.3331	24.1581
1700034I23Rik	0	NA	NA	NA	NA	NA	0	0	0	0	0	0	0	0	0	0
1700034J05Rik	0.0728628	0	0.160383	0	1	NA	0	0	0	0	0	0	0	0	0	0
1700034K08Rik	0	NA	NA	NA	NA	NA	0	0	0	0	0	0	0	0	0	0
1700034P13Rik	3.21206	-0.177315	0.431207	-0.362304	0.717125	0.820386	1.81981	4.02608	3.00335	3.21267	7.53441	0	4.57955	1.70029	4.48145	5.57495
1700036A12Rik	0	NA	NA	NA	NA	NA	0	0	0	0	0	0	0	0	0	0
1700036G14Rik	0	NA	NA	NA	NA	NA	0	0	0	0	0	0	0	0	0	0
1700037C18Rik	17.789	0.113005	0.28328	0.414278	0.678671	0.79302	16.3783	24.9617	13.0145	17.6697	19.7778	25.2308	18.3182	22.1037	13.4444	20.4415
1700037F03Rik	0.837763	0.557091	0.352824	1.48526	0.137476	NA	0.606604	0	1.00112	0	0	7.42082	0	1.70029	0	0
1700037H04Rik	489.659	0.0875379	0.0980438	0.893002	0.371856	0.528652	442.821	424.349	489.546	507.601	511.398	566.95	493.064	494.783	461.589	501.745
1700039E22Rik	0	NA	NA	NA	NA	NA	0	0	0	0	0	0	0	0	0	0
1700039I01Rik	0	NA	NA	NA	NA	NA	0	0	0	0	0	0	0	0	0	0
1700039M10Rik	0.0663702	0.0585247	0.160383	0.364907	0.715181	NA	0	0	0	0	0	0	1.52652	0	0	0
1700040D17Rik	1.37991	-0.252877	0.413469	-0.583231	0.559738	0.697247	2.42642	0	2.00223	3.21267	0.941801	1.48416	0	0	2.24073	1.85832
1700040F15Rik	0	NA	NA	NA	NA	NA	0	0	0	0	0	0	0	0	0	0
1700040G22Rik	0	NA	NA	NA	NA	NA	0	0	0	0	0	0	0	0	0	0
1700040K01Rik	0	NA	NA	NA	NA	NA	0	0	0	0	0	0	0	0	0	0
1700040P09Rik	0	NA	NA	NA	NA	NA	0	0	0	0	0	0	0	0	0	0
1700041A01Rik	0.0645288	0.0585247	0.160383	0.364907	0.715181	NA	0	0	0	0	0	1.48416	0	0	0	0
1700041B01Rik	0	NA	NA	NA	NA	NA	0	0	0	0	0	0	0	0	0	0
1700041C23Rik	0	NA	NA	NA	NA	NA	0	0	0	0	0	0	0	0	0	0
1700041G16Rik	3.65799	0.836233	0.433696	1.94187	0.0521525	0.11985	0.606604	1.61043	0	2.4095	3.7672	0	4.57955	10.2017	6.72218	9.29158
1700041I07Rik	0	NA	NA	NA	NA	NA	0	0	0	0	0	0	0	0	0	0
1700041M19Rik	0	NA	NA	NA	NA	NA	0	0	0	0	0	0	0	0	0	0
1700042G07Rik	0	NA	NA	NA	NA	NA	0	0	0	0	0	0	0	0	0	0
1700042G15Rik	0	NA	NA	NA	NA	NA	0	0	0	0	0	0	0	0	0	0
1700042O10Rik	0.116492	0.0179506	0.160383	0.111922	0.910886	NA	0	0	0	0.803166	0	0	0	0	0	0
1700044C05Rik	0	NA	NA	NA	NA	NA	0	0	0	0	0	0	0	0	0	0
1700044K03Rik	0	NA	NA	NA	NA	NA	0	0	0	0	0	0	0	0	0	0
1700045H11Rik	0.0603709	0	0.160383	0	1	NA	0	0	0	0	0	0	0	0	0	0
1700046C09Rik	0	NA	NA	NA	NA	NA	0	0	0	0	0	0	0	0	0	0
1700047A11Rik	0	NA	NA	NA	NA	NA	0	0	0	0	0	0	0	0	0	0
1700047E10Rik	0	NA	NA	NA	NA	NA	0	0	0	0	0	0	0	0	0	0
1700047F07Rik	0	NA	NA	NA	NA	NA	0	0	0	0	0	0	0	0	0	0
1700047G03Rik	0	NA	NA	NA	NA	NA	0	0	0	0	0	0	0	0	0	0
1700047L14Rik	0	NA	NA	NA	NA	NA	0	0	0	0	0	0	0	0	0	0
1700047M11Rik	0.368811	0.0927384	0.175235	0.540473	0.588871	NA	0	0	0	0	0	0	0	3.40057	0	0
1700048B10Rik	0	NA	NA	NA	NA	NA	0	0	0	0	0	0	0	0	0	0
1700048F04Rik	0	NA	NA	NA	NA	NA	0	0	0	0	0	0	0	0	0	0
1700048M11Rik	0	NA	NA	NA	NA	NA	0	0	0	0	0	0	0	0	0	0
1700048O14Rik	0	NA	NA	NA	NA	NA	0	0	0	0	0	0	0	0	0	0
1700048O20Rik	2.06204	-0.9428	0.42726	-2.4148	0.0157439	0.0451392	1.81981	6.44173	0	3.21267	3.7672	0	0	0	0	1.85832
1700049E15Rik	0	NA	NA	NA	NA	NA	0	0	0	0	0	0	0	0	0	0
1700049E17Rik1	0	NA	NA	NA	NA	NA	0	0	0	0	0	0	0	0	0	0
1700049E17Rik2	0	NA	NA	NA	NA	NA	0	0	0	0	0	0	0	0	0	0
1700049E22Rik	0	NA	NA	NA	NA	NA	0	0	0	0	0	0	0	0	0	0
1700049J03Rik	0.0663702	0.0585247	0.160383	0.364907	0.715181	NA	0	0	0	0	0	0	1.52652	0	0	0
1700049L16Rik	0	NA	NA	NA	NA	NA	0	0	0	0	0	0	0	0	0	0
1700051A21Rik	0	NA	NA	NA	NA	NA	0	0	0	0	0	0	0	0	0	0
1700052H01Rik	0	NA	NA	NA	NA	NA	0	0	0	0	0	0	0	0	0	0
1700052I22Rik	0	NA	NA	NA	NA	NA	0	0	0	0	0	0	0	0	0	0
1700052K11Rik	93.0229	0.571905	0.155298	3.69047	0.000223843	0.00117078	74.6123	68.4433	81.0904	93.9705	97.9473	164.742	105.33	108.818	127.721	117.074
1700054A03Rik	0	NA	NA	NA	NA	NA	0	0	0	0	0	0	0	0	0	0
1700054K19Rik	0	NA	NA	NA	NA	NA	0	0	0	0	0	0	0	0	0	0
1700054M17Rik	0.289831	0.0788117	0.160383	0.491398	0.623145	NA	0	0	0	0	0	0	0	0	4.48145	0
1700054O19Rik	0.244854	0.00354483	0.20167	0.0691097	0.944902	NA	1.81981	0	0	0	0	1.48416	0	0	0	0
1700055C04Rik	0	NA	NA	NA	NA	NA	0	0	0	0	0	0	0	0	0	0
1700055D16Rik	0.702938	0.113996	0.240403	0.567627	0.570288	NA	0	0.805216	0	0	0	1.48416	0	0	0	1.85832
1700055D18Rik	8.62559	0.948999	0.40916	2.26843	0.0233029	0.0623846	7.27925	2.41565	9.01004	4.819	12.2434	31.1674	9.15909	3.40057	15.6851	31.5914
1700055K11Rik	0	NA	NA	NA	NA	NA	0	0	0	0	0	0	0	0	0	0
1700055L01Rik	0	NA	NA	NA	NA	NA	0	0	0	0	0	0	0	0	0	0
1700056E22Rik	7.56748	0.455165	0.40187	1.14644	0.251613	0.40049	5.45944	10.4678	10.0112	8.83483	6.59261	20.7783	16.7917	6.80114	2.24073	16.7248
1700057G04Rik	0.139681	-0.0429104	0.160383	-0.222154	0.824194	NA	0	0	0	3.21267	0	0	0	0	0	0
1700057H15Rik	0.0807964	0.0585247	0.160383	0.364907	0.715181	NA	0	0	0	0	0	0	0	0	0	1.85832
1700057H21Rik	0.0663702	0.0585247	0.160383	0.364907	0.715181	NA	0	0	0	0	0	0	1.52652	0	0	0
1700060C16Rik	0	NA	NA	NA	NA	NA	0	0	0	0	0	0	0	0	0	0
1700060C20Rik	0	NA	NA	NA	NA	NA	0	0	0	0	0	0	0	0	0	0
1700060J05Rik	0	NA	NA	NA	NA	NA	0	0	0	0	0	0	0	0	0	0
1700061F12Rik	0	NA	NA	NA	NA	NA	0	0	0	0	0	0	0	0	0	0
1700061I17Rik	0	NA	NA	NA	NA	NA	0	0	0	0	0	0	0	0	0	0
1700061J23Rik	0	NA	NA	NA	NA	NA	0	0	0	0	0	0	0	0	0	0
1700061N14Rik	0.0603709	0	0.160383	0	1	NA	0	0	0	0	0	0	0	0	0	0
1700062C10Rik	0	NA	NA	NA	NA	NA	0	0	0	0	0	0	0	0	0	0
1700063A18Rik	0	NA	NA	NA	NA	NA	0	0	0	0	0	0	0	0	0	0
1700063D05Rik	0	NA	NA	NA	NA	NA	0	0	0	0	0	0	0	0	0	0
1700063H04Rik	0	NA	NA	NA	NA	NA	0	0	0	0	0	0	0	0	0	0
1700063H06Rik	0	NA	NA	NA	NA	NA	0	0	0	0	0	0	0	0	0	0
1700063O14Rik	0	NA	NA	NA	NA	NA	0	0	0	0	0	0	0	0	0	0
1700064F23Rik	0.0603709	0	0.160383	0	1	NA	0	0	0	0	0	0	0	0	0	0
1700064J06Rik	0	NA	NA	NA	NA	NA	0	0	0	0	0	0	0	0	0	0
1700064M15Rik	0.0349203	0.0179506	0.160383	0.111924	0.910883	NA	0	0	0	0.803166	0	0	0	0	0	0
1700065D16Rik	0.776651	-0.469703	0.349377	-0.904255	0.36586	NA	1.21321	4.02608	0	4.01583	0.941801	1.48416	0	0	0	1.85832
1700065I16Rik	0	NA	NA	NA	NA	NA	0	0	0	0	0	0	0	0	0	0
1700065J11Rik	0.0364888	0	0.160383	0	1	NA	0	0	0	0	0	0	0	0	0	0
1700065J18Rik	0	NA	NA	NA	NA	NA	0	0	0	0	0	0	0	0	0	0
1700065L07Rik	0	NA	NA	NA	NA	NA	0	0	0	0	0	0	0	0	0	0
1700065O20Rik	0.0250769	0	0.160383	0	1	NA	0	0	0	0	0	0	0	0	0	0
1700066B17Rik	0	NA	NA	NA	NA	NA	0	0	0	0	0	0	0	0	0	0
1700066B19Rik	2.64635	-0.406343	0.429511	-0.957676	0.338226	0.494453	1.81981	1.61043	3.00335	9.638	0.941801	2.96833	0	5.10086	0	0
1700066C05Rik	0	NA	NA	NA	NA	NA	0	0	0	0	0	0	0	0	0	0
1700066J03Rik	0	NA	NA	NA	NA	NA	0	0	0	0	0	0	0	0	0	0
1700066M21Rik	72.0544	-0.459149	0.201282	-2.29256	0.0218733	0.0592289	74.6123	90.1842	56.0625	62.647	88.5293	46.0091	73.2727	47.608	38.0923	57.6078
1700066N21Rik	0	NA	NA	NA	NA	NA	0	0	0	0	0	0	0	0	0	0
1700066O22Rik	0	NA	NA	NA	NA	NA	0	0	0	0	0	0	0	0	0	0
1700067G17Rik	0	NA	NA	NA	NA	NA	0	0	0	0	0	0	0	0	0	0
1700067K01Rik	2.07505	-0.297212	0.427335	-0.842429	0.399548	0.555414	3.03302	4.02608	2.00223	0.803166	0	2.96833	0	0	2.24073	0
1700067P10Rik	0	NA	NA	NA	NA	NA	0	0	0	0	0	0	0	0	0	0
1700069L16Rik	0	NA	NA	NA	NA	NA	0	0	0	0	0	0	0	0	0	0
1700069P05Rik	0	NA	NA	NA	NA	NA	0	0	0	0	0	0	0	0	0	0
1700071G01Rik	0	NA	NA	NA	NA	NA	0	0	0	0	0	0	0	0	0	0
1700071K01Rik	0	NA	NA	NA	NA	NA	0	0	0	0	0	0	0	0	0	0
1700071M16Rik	0.058554	0	0.160383	0	1	NA	0	0	0	0	0	0	0	0	0	0
1700072B07Rik	0	NA	NA	NA	NA	NA	0	0	0	0	0	0	0	0	0	0
1700072F12Rik	0	NA	NA	NA	NA	NA	0	0	0	0	0	0	0	0	0	0
1700072I22Rik	0	NA	NA	NA	NA	NA	0	0	0	0	0	0	0	0	0	0
1700072O05Rik	0	NA	NA	NA	NA	NA	0	0	0	0	0	0	0	0	0	0
1700073E17Rik	0.1702	-0.00233638	0.160383	0.027232	0.978275	NA	1.21321	0	1.00112	0	0	0	0	1.70029	0	0
1700074H08Rik	0	NA	NA	NA	NA	NA	0	0	0	0	0	0	0	0	0	0
1700074P13Rik	0	NA	NA	NA	NA	NA	0	0	0	0	0	0	0	0	0	0
1700080F18Rik	0	NA	NA	NA	NA	NA	0	0	0	0	0	0	0	0	0	0
1700080G11Rik	0	NA	NA	NA	NA	NA	0	0	0	0	0	0	0	0	0	0
1700080N15Rik	0	NA	NA	NA	NA	NA	0	0	0	0	0	0	0	0	0	0
1700081B01Rik	0	NA	NA	NA	NA	NA	0	0	0	0	0	0	0	0	0	0
1700081H04Rik	0	NA	NA	NA	NA	NA	0	0	0	0	0	0	0	0	0	0
1700082M22Rik	0.232062	-0.00484222	0.20002	-0.0272187	0.978285	NA	0	0	0	0.803166	0.941801	0	0	0	0	0
1700083H02Rik	0	NA	NA	NA	NA	NA	0	0	0	0	0	0	0	0	0	0
1700084D21Rik	0	NA	NA	NA	NA	NA	0	0	0	0	0	0	0	0	0	0
1700084E18Rik	1.12016	-0.0150641	0.330017	-0.0418611	0.966609	0.981332	1.21321	0.805216	3.00335	0.803166	0	0	0	0	0	5.57495
1700084F23Rik	0	NA	NA	NA	NA	NA	0	0	0	0	0	0	0	0	0	0
1700084J12Rik	0.158042	0	0.160383	0	1	NA	0	0	0	0	0	0	0	0	0	0
1700084M14Rik	0	NA	NA	NA	NA	NA	0	0	0	0	0	0	0	0	0	0
1700085C21Rik	0	NA	NA	NA	NA	NA	0	0	0	0	0	0	0	0	0	0
1700086D15Rik	0	NA	NA	NA	NA	NA	0	0	0	0	0	0	0	0	0	0
1700086L19Rik	0.383677	0.019506	0.177621	0.135969	0.891846	NA	0	0	0	2.4095	0	0	0	0	0	3.71663
1700086O06Rik	24.0193	-0.516172	0.261399	-2.00683	0.0447675	0.106099	21.8378	23.3513	33.0368	20.0792	24.4868	16.3258	18.3182	25.5043	8.9629	9.29158
1700086P04Rik	15.6706	-0.114093	0.34206	-0.299244	0.764754	0.85381	21.8378	12.0782	27.0301	22.4887	12.2434	4.45249	24.4242	23.804	26.8887	9.29158
1700087M22Rik	0	NA	NA	NA	NA	NA	0	0	0	0	0	0	0	0	0	0
1700088E04Rik	8.68601	-0.466583	0.418223	-1.14853	0.250748	0.399564	5.45944	4.83129	16.0179	18.4728	2.8254	1.48416	9.15909	5.10086	4.48145	7.43327
1700091H14Rik	0	NA	NA	NA	NA	NA	0	0	0	0	0	0	0	0	0	0
1700091J24Rik	0	NA	NA	NA	NA	NA	0	0	0	0	0	0	0	0	0	0
1700092C02Rik	0	NA	NA	NA	NA	NA	0	0	0	0	0	0	0	0	0	0
1700092C10Rik	0	NA	NA	NA	NA	NA	0	0	0	0	0	0	0	0	0	0
1700092E19Rik	0	NA	NA	NA	NA	NA	0	0	0	0	0	0	0	0	0	0
1700092K14Rik	0.0565644	0	0.160383	0	1	NA	0	0	0	0	0	0	0	0	0	0
1700092M07Rik	1.22948	-0.236777	0.360637	-0.68766	0.491667	0.640768	4.24623	0.805216	0	0.803166	1.8836	0	0	0	0	3.71663
1700093K21Rik	0.459281	0.162284	0.305656	0.514165	0.607136	NA	0.606604	0	0	0.803166	0	0	3.05303	0	0	0
1700094D03Rik	38.1596	0.0795006	0.256471	0.317622	0.750772	0.84401	43.6755	44.2869	44.0491	40.9615	27.3122	34.1358	54.9545	44.2074	47.0552	33.4497
1700094J05Rik	0.0791223	-0.0226234	0.160383	-0.0708739	0.943498	NA	1.81981	0	0	0	0	0	0	0	0	0
1700094M23Rik	0	NA	NA	NA	NA	NA	0	0	0	0	0	0	0	0	0	0
1700094M24Rik	0	NA	NA	NA	NA	NA	0	0	0	0	0	0	0	0	0	0
1700095A13Rik	0	NA	NA	NA	NA	NA	0	0	0	0	0	0	0	0	0	0
1700095A21Rik	0	NA	NA	NA	NA	NA	0	0	0	0	0	0	0	0	0	0
1700095B10Rik	0	NA	NA	NA	NA	NA	0	0	0	0	0	0	0	0	0	0
1700095J03Rik	0	NA	NA	NA	NA	NA	0	0	0	0	0	0	0	0	0	0
1700095J07Rik	0	NA	NA	NA	NA	NA	0	0	0	0	0	0	0	0	0	0
1700095J12Rik	0	NA	NA	NA	NA	NA	0	0	0	0	0	0	0	0	0	0
1700095K22Rik	0	NA	NA	NA	NA	NA	0	0	0	0	0	0	0	0	0	0
1700096J18Rik	0	NA	NA	NA	NA	NA	0	0	0	0	0	0	0	0	0	0
1700096K18Rik	20.7182	0.221535	0.330322	0.679056	0.497102	0.645439	12.7387	19.3252	30.0335	22.4887	16.9524	14.8416	13.7386	42.5071	31.3702	20.4415
1700096P03Rik	0	NA	NA	NA	NA	NA	0	0	0	0	0	0	0	0	0	0
1700097N02Rik	3.24923	-1.31043	0.421435	-2.8236	0.00474883	0.0163109	6.06604	4.83129	6.0067	4.01583	5.65081	0	1.52652	0	0	1.85832
1700099I09Rik	17.6867	1.00386	0.35149	2.84234	0.00447838	0.0155324	10.9189	4.83129	11.0123	21.6855	21.6614	34.1358	36.6364	47.608	33.6109	13.0082
1700100I10Rik	0	NA	NA	NA	NA	NA	0	0	0	0	0	0	0	0	0	0
1700100L14Rik	0	NA	NA	NA	NA	NA	0	0	0	0	0	0	0	0	0	0
1700101I11Rik	6.71989	-0.204583	0.43236	-0.441979	0.658504	0.777729	0.606604	7.24694	7.00781	20.0792	6.59261	1.48416	9.15909	10.2017	2.24073	9.29158
1700101O22Rik	0	NA	NA	NA	NA	NA	0	0	0	0	0	0	0	0	0	0
1700102H20Rik	4.0486	0.394465	0.432743	0.915695	0.359827	0.516351	4.85284	6.44173	0	0.803166	0.941801	0	9.15909	15.3026	0	0
1700102J08Rik	0	NA	NA	NA	NA	NA	0	0	0	0	0	0	0	0	0	0
1700102P08Rik	5.67171	-0.558622	0.42198	-1.36317	0.172828	0.304141	3.03302	6.44173	9.01004	12.8507	1.8836	7.42082	4.57955	1.70029	0	1.85832
1700104B16Rik	0.102028	0	0.160383	0	1	NA	0	0	0	0	0	0	0	0	0	0
1700104L18Rik	0	NA	NA	NA	NA	NA	0	0	0	0	0	0	0	0	0	0
1700105F02Rik	0	NA	NA	NA	NA	NA	0	0	0	0	0	0	0	0	0	0
1700105P06Rik	0.220976	-0.00241918	0.163095	-0.0490695	0.960864	NA	0	0	2.00223	0.803166	0	0	0	1.70029	0	0
1700108F19Rik	0	NA	NA	NA	NA	NA	0	0	0	0	0	0	0	0	0	0
1700108I11Rik	0	NA	NA	NA	NA	NA	0	0	0	0	0	0	0	0	0	0
1700108J01Rik	0	NA	NA	NA	NA	NA	0	0	0	0	0	0	0	0	0	0
1700108N06Rik	0	NA	NA	NA	NA	NA	0	0	0	0	0	0	0	0	0	0
1700109G14Rik	0.0337301	0	0.160383	0	1	NA	0	0	0	0	0	0	0	0	0	0
1700109G15Rik	0	NA	NA	NA	NA	NA	0	0	0	0	0	0	0	0	0	0
1700109H08Rik	14.6926	1.37211	0.409857	3.33546	0.000851581	0.00372883	6.67265	8.05216	7.00781	1.60633	9.41801	28.1991	58.0076	15.3026	22.4073	11.1499
1700109I08Rik	0	NA	NA	NA	NA	NA	0	0	0	0	0	0	0	0	0	0
1700109K24Rik	0	NA	NA	NA	NA	NA	0	0	0	0	0	0	0	0	0	0
1700110C19Rik	0.866916	-0.000273996	0.386559	-0.0601646	0.952025	NA	0	0	1.00112	0.803166	0.941801	0	0	0	2.24073	0
1700110I01Rik	0	NA	NA	NA	NA	NA	0	0	0	0	0	0	0	0	0	0
1700110I07Rik	0	NA	NA	NA	NA	NA	0	0	0	0	0	0	0	0	0	0
1700110K17Rik	0.284117	0.0288245	0.206943	0.139388	0.889144	NA	0	0.805216	0	0.803166	0	0	0	0	0	1.85832
1700111N16Rik	0	NA	NA	NA	NA	NA	0	0	0	0	0	0	0	0	0	0
1700112D23Rik	0.419772	-0.0488355	0.213665	-0.257302	0.796946	NA	0	0	2.00223	0	0.941801	0	0	0	0	0
1700112H15Rik	1.13059	0.703252	0.369063	1.86285	0.0624837	0.138275	0	0	0	0.803166	0.941801	0	1.52652	3.40057	8.9629	0
1700112J05Rik	0	NA	NA	NA	NA	NA	0	0	0	0	0	0	0	0	0	0
1700112J16Rik	1.43655	-0.637198	0.417869	-1.43424	0.151504	0.275057	2.42642	1.61043	1.00112	3.21267	3.7672	0	1.52652	0	2.24073	0
1700112M02Rik	0	NA	NA	NA	NA	NA	0	0	0	0	0	0	0	0	0	0
1700112N08Rik	0	NA	NA	NA	NA	NA	0	0	0	0	0	0	0	0	0	0
1700113A16Rik	10.8728	0.371188	0.319899	1.18374	0.236516	0.383108	10.9189	9.66259	9.01004	9.638	13.1852	13.3575	21.3712	13.6023	6.72218	14.8665
1700113B09Rik	0	NA	NA	NA	NA	NA	0	0	0	0	0	0	0	0	0	0
1700113H08Rik	0	NA	NA	NA	NA	NA	0	0	0	0	0	0	0	0	0	0
1700116B05Rik	0.086745	0.0179506	0.160383	0.111922	0.910885	NA	0.606604	0	0	0	0	0	0	0	0	0
1700116H05Rik	0	NA	NA	NA	NA	NA	0	0	0	0	0	0	0	0	0	0
1700119H24Rik	0	NA	NA	NA	NA	NA	0	0	0	0	0	0	0	0	0	0
1700120B22Rik	0.24776	0.0649403	0.168607	0.385152	0.700125	NA	0	0	0	0	0	0	0	0	0	1.85832
1700120C14Rik	2.4531	0.537244	0.431793	1.23806	0.215692	0.358155	0.606604	3.22086	0	1.60633	1.8836	8.90498	0	3.40057	4.48145	0
1700120E14Rik	0	NA	NA	NA	NA	NA	0	0	0	0	0	0	0	0	0	0
1700120G07Rik	0	NA	NA	NA	NA	NA	0	0	0	0	0	0	0	0	0	0
1700120K04Rik	0.0925371	0	0.160383	0	1	NA	0	0	0	0	0	0	0	0	0	0
1700121C08Rik	0.0263741	0.0179506	0.160383	0.111924	0.910883	NA	0.606604	0	0	0	0	0	0	0	0	0
1700121C10Rik	0.56777	0.0690222	0.303135	0.241322	0.809305	NA	0.606604	0	0	0	0.941801	0	0	1.70029	0	0
1700121L16Rik	0	NA	NA	NA	NA	NA	0	0	0	0	0	0	0	0	0	0
1700121M21Rik	0	NA	NA	NA	NA	NA	0	0	0	0	0	0	0	0	0	0
1700121N20Rik	0	NA	NA	NA	NA	NA	0	0	0	0	0	0	0	0	0	0
1700122C19Rik	0	NA	NA	NA	NA	NA	0	0	0	0	0	0	0	0	0	0
1700122E12Rik	2.23523	0.166011	0.419253	0.407565	0.683593	0.796444	0.606604	0	0	8.03166	2.8254	1.48416	0	10.2017	2.24073	1.85832
1700122H20Rik	0	NA	NA	NA	NA	NA	0	0	0	0	0	0	0	0	0	0
1700122O11Rik	0	NA	NA	NA	NA	NA	0	0	0	0	0	0	0	0	0	0
1700123J17Rik	2.00233	0.284873	0.395356	0.744434	0.456614	0.608702	1.81981	0	0	3.21267	0	0	3.05303	3.40057	4.48145	0
1700123K08Rik	0	NA	NA	NA	NA	NA	0	0	0	0	0	0	0	0	0	0
1700123L14Rik	0.0807964	0.0585247	0.160383	0.364907	0.715181	NA	0	0	0	0	0	0	0	0	0	1.85832
1700123M08Rik	14.3463	0.615712	0.349332	1.77334	0.0761718	0.161948	7.27925	7.24694	14.0156	16.0633	14.127	20.7783	9.15909	23.804	38.0923	9.29158
1700123O12Rik	0	NA	NA	NA	NA	NA	0	0	0	0	0	0	0	0	0	0
1700123O20Rik	300.289	0.243916	0.113332	2.15487	0.0311719	0.0792613	276.612	295.514	338.377	281.911	274.064	342.842	315.989	365.561	394.368	325.205
1700123O21Rik	0	NA	NA	NA	NA	NA	0	0	0	0	0	0	0	0	0	0
1700124L16Rik	0.733188	-0.187781	0.344779	-0.552427	0.580656	NA	1.21321	1.61043	1.00112	0.803166	0	0	1.52652	0	0	0
1700124M09Rik	0	NA	NA	NA	NA	NA	0	0	0	0	0	0	0	0	0	0
1700125G02Rik	0	NA	NA	NA	NA	NA	0	0	0	0	0	0	0	0	0	0
1700125G22Rik	0.0599972	0.0179506	0.160383	0.111923	0.910884	NA	0	0	0	0.803166	0	0	0	0	0	0
1700125H03Rik	0	NA	NA	NA	NA	NA	0	0	0	0	0	0	0	0	0	0
1700125H20Rik	0.379714	-0.0414335	0.205518	-0.231533	0.816901	NA	0	0	0	0	2.8254	0	0	0	0	0
1700126A01Rik	0	NA	NA	NA	NA	NA	0	0	0	0	0	0	0	0	0	0
1700126G02Rik	0.111825	0.0179506	0.160383	0.11192	0.910886	NA	0	0	1.00112	0	0	0	0	0	0	0
1700126H18Rik	0	NA	NA	NA	NA	NA	0	0	0	0	0	0	0	0	0	0
1700127F24Rik	0.120208	-0.00233638	0.160383	-0.00348776	0.997217	NA	1.21321	0	0	0	0	0	0	0	0	0
1700128A07Rik	0	NA	NA	NA	NA	NA	0	0	0	0	0	0	0	0	0	0
1700128E19Rik	0	NA	NA	NA	NA	NA	0	0	0	0	0	0	0	0	0	0
1700128F08Rik	0.0325461	0	0.160383	0	1	NA	0	0	0	0	0	0	0	0	0	0
1700129C05Rik	0	NA	NA	NA	NA	NA	0	0	0	0	0	0	0	0	0	0
1810006J02Rik	3.98956	1.29398	0.42408	2.95057	0.00317192	0.0116105	0.606604	0.805216	6.0067	0.803166	3.7672	8.90498	18.3182	6.80114	6.72218	3.71663
1810007C17Rik	0	NA	NA	NA	NA	NA	0	0	0	0	0	0	0	0	0	0
1810007D17Rik	0	NA	NA	NA	NA	NA	0	0	0	0	0	0	0	0	0	0
1810008I18Rik	0	NA	NA	NA	NA	NA	0	0	0	0	0	0	0	0	0	0
1810009A15Rik	0.447884	-0.00522944	0.248057	0.0359239	0.971343	NA	2.42642	0	0	0.803166	0	0	0	3.40057	0	0
1810009J06Rik	0	NA	NA	NA	NA	NA	0	0	0	0	0	0	0	0	0	0
1810010H24Rik	3.63389	0.355243	0.43098	0.808013	0.419083	0.574228	2.42642	0	1.00112	5.62216	3.7672	0	1.52652	6.80114	8.9629	3.71663
1810010K12Rik	0	NA	NA	NA	NA	NA	0	0	0	0	0	0	0	0	0	0
1810012K16Rik	0.375975	0.148482	0.250767	0.604843	0.545283	NA	0	0.805216	0	0	0	0	0	0	0	3.71663
1810013A23Rik	0.0565644	0	0.160383	0	1	NA	0	0	0	0	0	0	0	0	0	0
1810013D15Rik	0.0282822	0	0.160383	0	1	NA	0	0	0	0	0	0	0	0	0	0
1810013L24Rik	630.538	0.473043	0.174448	2.71225	0.00668284	0.0217922	454.347	458.973	619.691	715.621	664.912	660.453	773.943	965.762	927.66	774.918
1810014B01Rik	35.4979	-0.815005	0.31013	-2.61398	0.00894933	0.0278719	61.8737	77.3007	43.048	38.552	18.836	22.2624	24.4242	34.0057	22.4073	20.4415
1810018F18Rik	0	NA	NA	NA	NA	NA	0	0	0	0	0	0	0	0	0	0
1810019D21Rik	1.65657	0.246211	0.404514	0.627374	0.530414	0.673961	0	0	3.00335	0.803166	1.8836	0	1.52652	0	6.72218	1.85832
1810019N24Rik	2.66445	0.76564	0.435094	1.76205	0.0780603	0.165063	1.81981	0.805216	1.00112	0.803166	0.941801	2.96833	6.10606	0	4.48145	3.71663
1810020O05Rik	3.45336	-0.616618	0.429824	-1.34475	0.178707	0.311902	1.81981	3.22086	2.00223	14.457	6.59261	1.48416	0	3.40057	2.24073	3.71663
1810021B22Rik	9.80216	-0.438606	0.363456	-1.1921	0.233223	0.379217	6.06604	9.66259	18.0201	15.2602	9.41801	7.42082	1.52652	3.40057	11.2036	16.7248
1810021M19Rik	1.49168	0.462425	0.382708	1.0734	0.28309	0.435697	1.21321	0.805216	0	2.4095	0.941801	1.48416	13.7386	0	0	0
1810024B03Rik	6.69484	-0.764958	0.397785	-1.97418	0.0483615	0.112902	4.24623	8.05216	9.01004	12.8507	3.7672	1.48416	1.52652	3.40057	8.9629	1.85832
1810030O07Rik	732.686	-0.165988	0.0698508	-2.37715	0.0174471	0.0491638	730.352	738.383	795.887	756.583	741.197	715.367	703.723	630.806	596.033	691.294
1810034E14Rik	52.6266	0.0370961	0.210121	0.178515	0.858319	0.912702	40.6425	60.3912	53.0591	54.6153	50.8573	40.0724	44.2689	62.9106	76.1847	46.4579
1810035K13Rik	0	NA	NA	NA	NA	NA	0	0	0	0	0	0	0	0	0	0
1810037I17Rik	546.421	0.213204	0.109944	1.94155	0.0521911	0.119899	491.956	533.053	605.675	597.556	576.382	647.095	593.814	618.904	692.384	708.019
1810041H14Rik	1.33494	-0.494897	0.359098	-1.37411	0.169408	0.299538	1.81981	0.805216	7.00781	2.4095	0	1.48416	0	0	0	0
1810044D09Rik	8.44409	-0.623063	0.380862	-1.68203	0.0925629	0.188352	9.70567	12.0782	8.00893	9.638	5.65081	4.45249	6.10606	6.80114	4.48145	1.85832
1810046K07Rik	0	NA	NA	NA	NA	NA	0	0	0	0	0	0	0	0	0	0
1810049I09Rik	0	NA	NA	NA	NA	NA	0	0	0	0	0	0	0	0	0	0
1810053B23Rik	0	NA	NA	NA	NA	NA	0	0	0	0	0	0	0	0	0	0
1810055G02Rik	183.858	-0.139775	0.120379	-1.15812	0.246815	0.394949	179.555	195.667	194.216	223.28	215.672	170.679	184.708	175.129	168.054	213.706
1810058I24Rik	809.012	-0.19659	0.196013	-1.00294	0.315891	0.472079	673.331	702.148	948.057	974.241	986.066	572.887	528.174	838.241	849.235	923.583
1810062G17Rik	2.52328	-0.729418	0.428846	-1.55859	0.119093	0.229265	2.42642	1.61043	7.00781	4.01583	3.7672	2.96833	0	1.70029	2.24073	0
1810062O18Rik	7.88373	-0.539392	0.359316	-1.39002	0.164522	0.293028	7.27925	8.85737	12.0134	16.0633	13.1852	10.3891	3.05303	10.2017	11.2036	1.85832
1810063I02Rik	0	NA	NA	NA	NA	NA	0	0	0	0	0	0	0	0	0	0
1810064F22Rik	0	NA	NA	NA	NA	NA	0	0	0	0	0	0	0	0	0	0
1810065E05Rik	0	NA	NA	NA	NA	NA	0	0	0	0	0	0	0	0	0	0
1810073O08Rik	0	NA	NA	NA	NA	NA	0	0	0	0	0	0	0	0	0	0
2010001A14Rik	40.1394	0.125925	0.255723	0.509659	0.610291	0.738987	24.8708	37.0399	54.0603	50.5995	54.6245	43.0407	29.0038	49.3083	58.2589	65.0411
2010001M07Rik	0	NA	NA	NA	NA	NA	0	0	0	0	0	0	0	0	0	0
2010003K11Rik	0	NA	NA	NA	NA	NA	0	0	0	0	0	0	0	0	0	0
2010009K17Rik	0	NA	NA	NA	NA	NA	0	0	0	0	0	0	0	0	0	0
2010010A06Rik	0	NA	NA	NA	NA	NA	0	0	0	0	0	0	0	0	0	0
2010016I18Rik	9.22252	-1.0893	0.425918	-2.73565	0.00622573	0.0205465	18.8047	16.1043	8.00893	3.21267	3.7672	0	7.63258	0	0	1.85832
2010103J01Rik	0	NA	NA	NA	NA	NA	0	0	0	0	0	0	0	0	0	0
2010106C02Rik	0	NA	NA	NA	NA	NA	0	0	0	0	0	0	0	0	0	0
2010106E10Rik	0	NA	NA	NA	NA	NA	0	0	0	0	0	0	0	0	0	0
2010109A12Rik	0.455055	0.127308	0.181694	0.689722	0.490369	NA	0	0.805216	0	0	0	0	0	0	0	7.43327
2010109P13Rik	0.147895	0.0179506	0.160383	0.111919	0.910888	NA	0	0	1.00112	0	0	0	0	0	0	0
2010110K18Rik	20.8414	-0.10647	0.329551	-0.357477	0.720735	0.822514	23.051	26.5721	18.0201	12.0475	11.3016	26.7149	19.8447	10.2017	15.6851	9.29158
2010203P06Rik	0.0800156	0.0179506	0.160383	0.111922	0.910885	NA	0	0	1.00112	0	0	0	0	0	0	0
2010204K13Rik	13.6602	-1.27714	0.354921	-3.52538	0.000422877	0.00203694	30.3302	24.1565	13.0145	8.83483	14.127	4.45249	7.63258	1.70029	6.72218	7.43327
2010308F09Rik	0.552541	-0.403723	0.356848	-0.690419	0.489931	NA	0.606604	1.61043	3.00335	1.60633	0.941801	0	1.52652	0	0	1.85832
2010310C07Rik	0.14537	0.0179506	0.160383	0.111918	0.910888	NA	0.606604	0	0	0	0	0	0	0	0	0
2010315B03Rik	118.331	0.520904	0.155665	3.35038	0.000807002	0.00355359	103.123	92.5998	98.1094	118.869	99.8309	133.575	132.807	153.026	203.906	128.224
2010320M18Rik	47.6154	-0.0578614	0.210909	-0.273991	0.784092	0.868263	41.8557	53.1442	53.0591	54.6153	41.4392	53.4299	24.4242	54.4091	40.3331	61.3244
2010320O07Rik	0.393199	-0.0441791	0.205753	-0.211803	0.832261	NA	0	0	0	0.803166	1.8836	0	0	0	0	0
2200002D01Rik	9.63961	-0.274241	0.409835	-0.655532	0.512125	0.658621	6.06604	4.02608	17.019	9.638	18.836	2.96833	4.57955	10.2017	15.6851	9.29158
2200002J24Rik	1.72995	-0.194497	0.412051	-0.541671	0.588045	0.720709	2.42642	0.805216	1.00112	0	4.70901	0	0	1.70029	4.48145	0
2210010C04Rik	0	NA	NA	NA	NA	NA	0	0	0	0	0	0	0	0	0	0
2210011K15Rik	0.0263741	0.0179506	0.160383	0.111924	0.910883	NA	0.606604	0	0	0	0	0	0	0	0	0
2210016F16Rik	882.321	-0.106236	0.0718668	-1.47835	0.139315	0.257896	877.15	897.01	952.061	922.035	900.362	939.475	743.413	899.451	764.087	867.834
2210016L21Rik	405.833	-0.295323	0.122524	-2.41235	0.01585	0.0453766	434.935	487.156	438.489	384.717	351.292	290.896	299.197	396.166	304.739	412.546
2210039B01Rik	0.0490255	0	0.160383	0	1	NA	0	0	0	0	0	0	0	0	0	0
2210404E10Rik	0	NA	NA	NA	NA	NA	0	0	0	0	0	0	0	0	0	0
2210406O10Rik	1.33015	-0.559864	0.412235	-1.73382	0.08295	0.172987	1.81981	1.61043	2.00223	0.803166	0.941801	0	0	0	0	0
2210408F21Rik	43.7872	0.04659	0.293399	0.166621	0.867668	0.9193	36.3963	27.3773	62.0692	55.4185	50.8573	41.5566	35.1098	49.3083	42.5738	72.4743
2210408I21Rik	40.1876	0.224171	0.236934	0.944864	0.344728	0.500906	26.084	32.2086	30.0335	52.2058	41.4392	47.4932	47.322	45.9077	26.8887	44.5996
2210409D07Rik	0	NA	NA	NA	NA	NA	0	0	0	0	0	0	0	0	0	0
2210409E12Rik	0.0282822	0	0.160383	0	1	NA	0	0	0	0	0	0	0	0	0	0
2210414B05Rik	0	NA	NA	NA	NA	NA	0	0	0	0	0	0	0	0	0	0
2210416O15Rik	0.0285496	0	0.160383	0	1	NA	0	0	0	0	0	0	0	0	0	0
2210417A02Rik	0.438768	-0.0633539	0.204364	-0.291507	0.770664	NA	0	3.22086	0	0	0	0	0	0	0	0
2210418O10Rik	0	NA	NA	NA	NA	NA	0	0	0	0	0	0	0	0	0	0
2210420H20Rik	0	NA	NA	NA	NA	NA	0	0	0	0	0	0	0	0	0	0
2300002M23Rik	0	NA	NA	NA	NA	NA	0	0	0	0	0	0	0	0	0	0
2300003K06Rik	0	NA	NA	NA	NA	NA	0	0	0	0	0	0	0	0	0	0
2300009A05Rik	44.5135	-0.0734064	0.20906	-0.337423	0.735798	0.832939	52.168	42.6764	50.0558	55.4185	44.2647	37.1041	29.0038	44.2074	80.6661	48.3162
2310001H17Rik	85.3393	1.49855	0.312353	4.75613	1.97e-06	1.74e-05	30.3302	20.9356	79.0882	84.3325	80.9949	138.027	169.443	221.037	268.887	193.265
2310001K24Rik	0.0334641	0	0.160383	0	1	NA	0	0	0	0	0	0	0	0	0	0
2310002D06Rik	0	NA	NA	NA	NA	NA	0	0	0	0	0	0	0	0	0	0
2310002F09Rik	0	NA	NA	NA	NA	NA	0	0	0	0	0	0	0	0	0	0
2310002L09Rik	0.141031	0	0.160383	0	1	NA	0	0	0	0	0	0	0	0	0	0
2310003N18Rik	0	NA	NA	NA	NA	NA	0	0	0	0	0	0	0	0	0	0
2310005A03Rik	0	NA	NA	NA	NA	NA	0	0	0	0	0	0	0	0	0	0
2310005E17Rik	0	NA	NA	NA	NA	NA	0	0	0	0	0	0	0	0	0	0
2310008N11Rik	0.0663702	0.0585247	0.160383	0.364907	0.715181	NA	0	0	0	0	0	0	1.52652	0	0	0
2310009B15Rik	77.0327	0.509884	0.177033	2.88985	0.00385423	0.0136873	67.3331	59.586	71.0792	98.7895	57.4499	109.828	77.8523	91.8154	129.962	107.782
2310010J17Rik	8.20681	-0.0286437	0.366975	-0.0805502	0.9358	0.963283	5.45944	11.273	9.01004	10.4412	5.65081	13.3575	7.63258	11.902	2.24073	3.71663
2310011J03Rik	711.1	0.20638	0.0728743	2.83409	0.00459571	0.0158934	695.169	698.927	693.773	713.212	760.034	748.018	781.576	799.134	878.364	916.15
2310015A10Rik	42.1592	0.620209	0.283728	2.18687	0.028752	0.0743625	45.4953	32.2086	18.0201	33.733	38.6138	60.8507	73.2727	32.3054	47.0552	61.3244
2310015A16Rik	0.0409479	0.0179506	0.160383	0.111924	0.910883	NA	0	0	0	0	0.941801	0	0	0	0	0
2310015D24Rik	0	NA	NA	NA	NA	NA	0	0	0	0	0	0	0	0	0	0
2310015K22Rik	0	NA	NA	NA	NA	NA	0	0	0	0	0	0	0	0	0	0
2310016D03Rik	0	NA	NA	NA	NA	NA	0	0	0	0	0	0	0	0	0	0
2310016D23Rik	0.232935	-0.0191614	0.165189	-0.073325	0.941547	NA	1.81981	0	0	0	0	0	0	0	0	0
2310016G11Rik	0	NA	NA	NA	NA	NA	0	0	0	0	0	0	0	0	0	0
2310020H05Rik	0.38368	0.110253	0.221121	0.520485	0.602726	NA	0	0	0	0	0	1.48416	0	0	0	0
2310022A10Rik	957.292	0.669028	0.173356	3.85908	0.000113813	0.000643867	727.925	650.614	964.075	995.926	1024.68	1081.96	1428.82	1419.74	1604.36	1542.4
2310022B05Rik	344.2	0.769759	0.149123	5.16434	2.41e-07	2.66e-06	262.053	323.697	236.263	338.133	333.398	454.154	534.28	433.573	629.644	542.628
2310026I22Rik	0	NA	NA	NA	NA	NA	0	0	0	0	0	0	0	0	0	0
2310030A07Rik	0	NA	NA	NA	NA	NA	0	0	0	0	0	0	0	0	0	0
2310030G06Rik	0.843914	0.229363	0.363198	0.714925	0.474656	NA	0	0	1.00112	1.60633	0	0	0	1.70029	4.48145	0
2310033P09Rik	232.361	-0.429181	0.140694	-3.05269	0.00226796	0.00870624	252.347	301.956	243.271	241.753	220.381	192.941	186.235	185.331	192.702	170.965
2310034C09Rik	0	NA	NA	NA	NA	NA	0	0	0	0	0	0	0	0	0	0
2310034G01Rik	1.15106	-0.0961987	0.382107	-0.232063	0.816489	0.887565	0	3.22086	0	1.60633	1.8836	0	0	3.40057	0	1.85832
2310034O05Rik	0	NA	NA	NA	NA	NA	0	0	0	0	0	0	0	0	0	0
2310039H08Rik	59.1951	0.0142253	0.17702	0.0761229	0.939321	0.965188	57.0208	66.0277	48.0536	61.0406	49.9155	62.3349	44.2689	62.9106	51.5367	65.0411
2310039L15Rik	0.0285496	0	0.160383	0	1	NA	0	0	0	0	0	0	0	0	0	0
2310040G24Rik	32.9836	-0.238321	0.218667	-1.107	0.268294	0.419086	33.9698	45.0921	31.0346	28.914	23.545	17.81	29.0038	30.6051	24.648	35.308
2310043L19Rik	1.14062	0.111216	0.397195	0.319872	0.749066	0.842821	1.81981	0.805216	2.00223	0.803166	0.941801	0	4.57955	0	0	3.71663
2310043M15Rik	2.44118	0.69456	0.434782	1.54165	0.123159	0.235002	0.606604	1.61043	3.00335	4.819	0	13.3575	1.52652	1.70029	6.72218	1.85832
2310043O21Rik	0.0818958	-0.00233638	0.160383	-0.0218116	0.982598	NA	0	0	0	0	1.8836	0	0	0	0	0
2310047D07Rik	5.58473	-0.542757	0.41509	-1.2955	0.195147	0.333557	4.24623	8.05216	5.00558	11.2443	6.59261	0	1.52652	6.80114	0	11.1499
2310050C09Rik	0	NA	NA	NA	NA	NA	0	0	0	0	0	0	0	0	0	0
2310057J18Rik	0	NA	NA	NA	NA	NA	0	0	0	0	0	0	0	0	0	0
2310057M21Rik	115.847	-0.316909	0.142632	-2.23013	0.0257385	0.0677428	136.486	124.003	100.112	122.884	100.773	93.5023	88.5379	102.017	89.629	94.7741
2310057N15Rik	0	NA	NA	NA	NA	NA	0	0	0	0	0	0	0	0	0	0
2310061I04Rik	236.524	-0.396815	0.113046	-3.51246	0.000443979	0.0021235	271.152	270.552	267.298	212.839	252.403	163.258	206.08	227.838	179.258	185.832
2310061N02Rik	0	NA	NA	NA	NA	NA	0	0	0	0	0	0	0	0	0	0
2310065F04Rik	0	NA	NA	NA	NA	NA	0	0	0	0	0	0	0	0	0	0
2310067E19Rik	0	NA	NA	NA	NA	NA	0	0	0	0	0	0	0	0	0	0
2310068J16Rik	2.78544	-0.408851	0.433174	-0.985401	0.324427	0.481226	4.24623	4.02608	3.00335	3.21267	1.8836	1.48416	0	3.40057	2.24073	1.85832
2310069B03Rik	1.58048	-0.228142	0.372543	-0.807093	0.419613	0.57483	0	2.41565	0	6.42533	0	0	0	0	4.48145	0
2310069G16Rik	0	NA	NA	NA	NA	NA	0	0	0	0	0	0	0	0	0	0
2310075C17Rik	0	NA	NA	NA	NA	NA	0	0	0	0	0	0	0	0	0	0
2310075K07Rik	11.276	-1.13358	0.328596	-3.28301	0.00102705	0.00438154	18.8047	19.3252	14.0156	16.0633	16.9524	2.96833	6.10606	11.902	4.48145	7.43327
2310079G19Rik	0	NA	NA	NA	NA	NA	0	0	0	0	0	0	0	0	0	0
2310081J21Rik	0	NA	NA	NA	NA	NA	0	0	0	0	0	0	0	0	0	0
2400006E01Rik	0	NA	NA	NA	NA	NA	0	0	0	0	0	0	0	0	0	0
2410002F23Rik	349.164	-0.755679	0.228006	-3.32244	0.000892338	0.00387574	464.052	462.194	275.307	308.416	328.689	176.615	210.659	210.835	217.35	228.573
2410003I16Rik	0	NA	NA	NA	NA	NA	0	0	0	0	0	0	0	0	0	0
2410003L11Rik	2.52763	-0.948672	0.423759	-2.76431	0.0057044	0.0191295	7.27925	0.805216	4.00446	3.21267	0.941801	0	0	0	0	0
2410004B18Rik	207.293	0.123539	0.120754	1.02667	0.304576	0.459238	188.654	219.824	210.234	224.083	215.672	234.498	181.655	287.348	228.554	222.998
2410004I01Rik	0	NA	NA	NA	NA	NA	0	0	0	0	0	0	0	0	0	0
2410004P03Rik	3.68814	0.0301608	0.430465	0.0556927	0.955587	0.975156	4.85284	0.805216	6.0067	2.4095	2.8254	4.45249	0	0	0	13.0082
2410006H16Rik	127.602	-0.399611	0.25922	-1.54177	0.12313	0.234975	154.684	177.147	137.153	121.278	146.921	66.7873	114.489	90.1151	170.295	104.066
2410012E07Rik	0.0934743	0.0179506	0.160383	0.111923	0.910884	NA	0	0	0	0.803166	0	0	0	0	0	0
2410017I17Rik	0.549418	0.222843	0.306764	0.777003	0.437157	NA	0	0	0	0.803166	0	0	1.52652	0	2.24073	0
2410018L13Rik	0.121744	0.0382377	0.160383	0.238418	0.811557	NA	0	0	0	0	0.941801	0	0	0	0	1.85832
2410021H03Rik	0	NA	NA	NA	NA	NA	0	0	0	0	0	0	0	0	0	0
2410022M11Rik	12.1328	0.230261	0.378796	0.610046	0.541831	0.682684	9.70567	4.83129	9.01004	9.638	21.6614	11.8733	9.15909	6.80114	22.4073	18.5832
2410080I02Rik	0.297915	-0.140265	0.207969	-0.515979	0.605869	NA	0.606604	0	3.00335	0.803166	0.941801	0	0	0	0	0
2410124H12Rik	0	NA	NA	NA	NA	NA	0	0	0	0	0	0	0	0	0	0
2410137M14Rik	0	NA	NA	NA	NA	NA	0	0	0	0	0	0	0	0	0	0
2410141K09Rik	0.0807964	0.0585247	0.160383	0.364907	0.715181	NA	0	0	0	0	0	0	0	0	0	1.85832
2500002B13Rik	34.1764	0.493775	0.234366	2.11975	0.0340271	0.0851037	24.2642	25.7669	29.0324	40.9615	40.4974	60.8507	53.428	39.1066	42.5738	33.4497
2500004C02Rik	10.8097	-0.0502688	0.376884	-0.130781	0.895948	0.938174	13.3453	7.24694	11.0123	11.2443	13.1852	2.96833	15.2652	18.7031	11.2036	5.57495
2510002D24Rik	88.067	-0.797472	0.156337	-5.09523	3.48e-07	3.68e-06	97.6633	115.951	95.106	106.821	89.4711	47.4932	41.2159	62.9106	69.4625	68.7577
2510003B16Rik	7.65292	0.643455	0.425827	1.4969	0.13442	0.251003	3.63963	4.83129	12.0134	4.819	4.70901	1.48416	16.7917	18.7031	11.2036	13.0082
2510009E07Rik	533.166	-0.559521	0.210794	-2.65774	0.00786676	0.0250455	689.709	739.188	511.57	427.285	438.879	356.199	462.534	399.567	300.257	334.497
2510022D24Rik	259.319	-0.0731012	0.123869	-0.591078	0.554468	0.69274	257.2	315.645	228.254	236.934	257.112	256.76	261.034	243.141	217.35	249.014
2510039O18Rik	1604.86	0.128638	0.0893368	1.4401	0.149839	0.272764	1585.06	1761.01	1507.68	1498.71	1475.8	1844.81	2073.01	1656.08	1465.43	1514.53
2600006K01Rik	3.38967	-0.236903	0.429461	-0.597126	0.550423	0.689732	6.06604	2.41565	3.00335	3.21267	1.8836	0	1.52652	0	0	11.1499
2600014E21Rik	0	NA	NA	NA	NA	NA	0	0	0	0	0	0	0	0	0	0
2610001J05Rik	1027.07	-0.26886	0.12633	-2.12826	0.0333153	0.0837014	1043.97	1014.57	1304.45	1127.65	1093.43	946.896	770.89	923.255	898.531	1075.97
2610002M06Rik	332.061	0.593636	0.102406	5.80071	6.6e-09	1.04e-07	293.597	271.358	299.334	318.857	328.689	559.53	505.276	367.262	470.552	384.672
2610005L07Rik	62.5197	0.442146	0.224598	1.97096	0.0487283	0.113605	43.6755	74.0798	50.0558	57.828	46.1483	41.5566	87.0114	102.017	73.9439	74.3327
2610008E11Rik	73.4106	-0.0172218	0.231377	-0.0714279	0.943057	0.967307	77.0388	47.5077	97.1082	79.5135	83.8203	37.1041	54.9545	79.9134	100.833	111.499
2610016A17Rik	0.175662	0	0.160383	0	1	NA	0	0	0	0	0	0	0	0	0	0
2610017A05Rik	0.718767	-0.230464	0.370367	-0.642077	0.520823	NA	1.81981	0	2.00223	0	0.941801	1.48416	0	0	0	0
2610020C07Rik	10.027	0.954004	0.383994	2.47311	0.0133942	0.0392762	13.9519	6.44173	5.00558	4.01583	7.53441	29.6833	15.2652	8.50143	29.1294	9.29158
2610024D14Rik	0.110005	0.0179506	0.160383	0.111922	0.910886	NA	0.606604	0	0	0	0	0	0	0	0	0
2610027F03Rik	0	NA	NA	NA	NA	NA	0	0	0	0	0	0	0	0	0	0
2610027K06Rik	0	NA	NA	NA	NA	NA	0	0	0	0	0	0	0	0	0	0
2610028E06Rik	0	NA	NA	NA	NA	NA	0	0	0	0	0	0	0	0	0	0
2610028H24Rik	0	NA	NA	NA	NA	NA	0	0	0	0	0	0	0	0	0	0
2610035D17Rik	0.0799582	0.0179506	0.160383	0.111923	0.910884	NA	0	0	1.00112	0	0	0	0	0	0	0
2610035F20Rik	0	NA	NA	NA	NA	NA	0	0	0	0	0	0	0	0	0	0
2610037D02Rik	0.298022	-0.00557896	0.203975	-0.0277552	0.977857	NA	0	0	0	0.803166	0.941801	0	0	0	0	0
2610042L04Rik	0	NA	NA	NA	NA	NA	0	0	0	0	0	0	0	0	0	0
2610044O15Rik8	55.1615	-0.0611655	0.237419	-0.254493	0.799115	0.877477	53.9878	34.6243	66.0736	62.647	73.4605	38.5882	42.7424	44.2074	87.3883	68.7577
2610203C22Rik	139.976	-0.370421	0.152666	-2.43443	0.0149152	0.04308	152.864	148.16	155.173	110.837	133.736	145.448	88.5379	93.5157	82.9068	122.649
2610206C17Rik	1.86002	0.0453137	0.402099	0.065524	0.947757	0.969704	0	0	1.00112	4.819	0.941801	0	0	1.70029	0	5.57495
2610300M13Rik	0.110987	0.0179506	0.160383	0.111922	0.910885	NA	0	0	1.00112	0	0	0	0	0	0	0
2610301B20Rik	200.988	-0.300063	0.205628	-1.45911	0.144534	0.265586	184.408	180.368	278.31	218.461	248.635	106.86	141.966	205.735	217.35	221.14
2610306M01Rik	17.9339	-0.210766	0.303063	-0.710505	0.477391	0.628609	16.9849	20.9356	19.0212	19.276	14.127	13.3575	15.2652	20.4034	15.6851	11.1499
2610307P16Rik	0.849361	-0.244014	0.335083	-0.712473	0.476172	NA	0	0	1.00112	4.01583	0.941801	0	0	0	2.24073	0
2610316D01Rik	0	NA	NA	NA	NA	NA	0	0	0	0	0	0	0	0	0	0
2610318M16Rik	0	NA	NA	NA	NA	NA	0	0	0	0	0	0	0	0	0	0
2610318N02Rik	112.455	-1.34874	0.319615	-4.26304	2.02e-05	0.000137534	177.735	194.057	100.112	79.5135	83.8203	46.0091	47.322	52.7088	13.4444	42.7413
2610507B11Rik	6812.11	-0.0755743	0.0645112	-1.17162	0.24135	0.388476	6601.68	6472.32	7128.95	6421.32	7059.74	6732.16	6985.33	6447.48	5608.54	6158.46
2610507I01Rik	2.34816	-0.76529	0.430825	-1.4994	0.13377	0.250271	1.21321	2.41565	5.00558	10.4412	2.8254	1.48416	0	1.70029	2.24073	3.71663
2610524H06Rik	128.621	0.324247	0.165064	1.96909	0.0489426	0.113968	142.552	95.0155	162.181	128.507	98.8891	189.973	135.86	185.331	125.481	152.382
2610528A11Rik	2.12393	0.0418334	0.430985	0.0821822	0.934502	0.962519	2.42642	1.61043	3.00335	0.803166	1.8836	2.96833	1.52652	0	0	5.57495
2610528J11Rik	0	NA	NA	NA	NA	NA	0	0	0	0	0	0	0	0	0	0
2700003A03Rik	0.0933745	0	0.160383	0	1	NA	0	0	0	0	0	0	0	0	0	0
2700012I20Rik	5.65222	0.302439	0.395972	0.811148	0.417281	0.572362	10.3123	7.24694	7.00781	2.4095	1.8836	5.93665	7.63258	5.10086	11.2036	11.1499
2700038G22Rik	60.1727	-0.350297	0.315889	-1.12143	0.262104	0.412154	77.6454	89.3789	55.0614	41.7647	34.8466	48.9774	64.1136	42.5071	15.6851	50.1745
2700046A07Rik	0	NA	NA	NA	NA	NA	0	0	0	0	0	0	0	0	0	0
2700046G09Rik	4.81493	-0.545422	0.427779	-1.19351	0.232672	0.378808	9.70567	7.24694	6.0067	12.0475	0	1.48416	3.05303	5.10086	2.24073	7.43327
2700049A03Rik	150.692	-0.135662	0.20825	-0.653594	0.513373	0.659671	198.36	189.226	115.128	118.869	139.387	149.9	145.019	112.219	129.962	152.382
2700054A10Rik	2.75667	-0.407098	0.428636	-1.0293	0.303338	0.458002	5.45944	2.41565	5.00558	0.803166	1.8836	0	0	0	0	7.43327
2700062C07Rik	176.328	0.130206	0.125314	1.04066	0.298033	0.452621	146.192	175.537	172.192	180.712	185.535	185.52	143.492	154.726	219.591	245.298
2700068H02Rik	0.0501538	0	0.160383	0	1	NA	0	0	0	0	0	0	0	0	0	0
2700069I18Rik	0	NA	NA	NA	NA	NA	0	0	0	0	0	0	0	0	0	0
2700070H01Rik	0.0848466	0	0.160383	0	1	NA	0	0	0	0	0	0	0	0	0	0
2700081O15Rik	85.1203	0.562079	0.172879	3.25875	0.00111905	0.00472106	88.5642	82.9372	52.058	76.3008	84.7621	126.154	164.864	90.1151	96.3512	98.4908
2700089I24Rik	0	NA	NA	NA	NA	NA	0	0	0	0	0	0	0	0	0	0
2700097O09Rik	68.6252	-0.269983	0.233986	-1.15671	0.247389	0.395544	74.6123	59.586	92.1027	72.285	66.8679	84.5973	29.0038	79.9134	64.981	39.0246
2700099C18Rik	136.43	-0.0145008	0.329023	-0.046859	0.962626	0.978881	195.327	177.147	75.0837	90.7578	82.8785	149.9	178.602	105.418	114.277	65.0411
2810001G20Rik	9.30571	0.533593	0.348398	1.5339	0.125054	0.237717	10.3123	9.66259	6.0067	4.819	4.70901	2.96833	13.7386	10.2017	13.4444	18.5832
2810002D19Rik	28.0485	0.202027	0.28296	0.732341	0.46396	0.615223	19.4113	27.3773	36.0402	31.3235	35.7884	35.6199	22.8977	30.6051	44.8145	42.7413
2810004N23Rik	416.292	-0.548832	0.155545	-3.52999	0.000415582	0.0020049	561.109	569.288	420.469	413.631	364.477	295.348	256.455	362.161	311.461	349.363
2810006K23Rik	165.896	-0.435944	0.162691	-2.68086	0.00734325	0.0236198	199.573	237.539	176.196	190.35	117.725	124.67	123.648	149.625	120.999	156.099
2810013P06Rik	32.1656	-0.247378	0.245115	-1.0091	0.312928	0.468671	33.9698	33.0138	36.0402	36.1425	32.0212	14.8416	15.2652	27.2046	49.296	40.883
2810021J22Rik	128.349	0.176761	0.134657	1.31433	0.188736	0.325066	106.762	104.678	129.144	136.538	145.979	148.416	134.333	142.824	123.24	152.382
2810025M15Rik	731.772	-0.118099	0.188876	-0.625566	0.5316	0.674808	900.201	946.934	787.878	543.744	543.419	848.941	876.22	618.904	499.682	566.787
2810029C07Rik	1.84134	-0.460631	0.425305	-0.956311	0.338915	0.495165	1.21321	2.41565	3.00335	3.21267	4.70901	1.48416	1.52652	0	2.24073	1.85832
2810030D12Rik	0.260934	0.041618	0.16725	0.249437	0.803023	NA	0	0	0	0.803166	0	0	0	0	0	1.85832
2810032G03Rik	0	NA	NA	NA	NA	NA	0	0	0	0	0	0	0	0	0	0
2810039B14Rik	3.47834	0.310856	0.419853	0.744347	0.456667	0.60872	2.42642	3.22086	2.00223	0.803166	6.59261	7.42082	0	5.10086	6.72218	1.85832
2810047C21Rik1	0.788128	0.0487863	0.331207	0.185967	0.852471	NA	0.606604	1.61043	2.00223	0	0	0	0	3.40057	0	1.85832
2810048H02Rik	0	NA	NA	NA	NA	NA	0	0	0	0	0	0	0	0	0	0
2810049E08Rik	0	NA	NA	NA	NA	NA	0	0	0	0	0	0	0	0	0	0
2810403D21Rik	10.3348	0.142217	0.382398	0.364983	0.715124	0.819288	6.06604	9.66259	11.0123	8.03166	11.3016	2.96833	6.10606	15.3026	20.1665	9.29158
2810404M03Rik	0	NA	NA	NA	NA	NA	0	0	0	0	0	0	0	0	0	0
2810405F15Rik	0	NA	NA	NA	NA	NA	0	0	0	0	0	0	0	0	0	0
2810407A14Rik	1.35099	1.68196	0.390315	3.69166	0.000222794	0.00116647	0	0	0	0	0	5.93665	1.52652	5.10086	6.72218	7.43327
2810408A11Rik	1.89438	-0.146097	0.418857	-0.508763	0.610918	0.73933	4.24623	1.61043	0	0.803166	0.941801	1.48416	0	1.70029	0	1.85832
2810408B13Rik	7.10496	0.288885	0.42645	0.670717	0.502401	0.649982	6.06604	1.61043	6.0067	3.21267	10.3598	14.8416	3.05303	3.40057	8.9629	7.43327
2810408I11Rik	44.0276	0.256012	0.307328	0.833595	0.404509	0.560115	55.201	66.8329	22.0245	30.5203	28.254	71.2398	76.3258	27.2046	31.3702	42.7413
2810410L24Rik	4.6953	0.106851	0.433646	0.183926	0.854072	0.910212	3.63963	4.83129	1.00112	4.819	1.8836	7.42082	3.05303	3.40057	0	3.71663
2810414N06Rik	24.2135	-0.397804	0.325719	-1.22177	0.221795	0.365991	13.9519	36.2347	42.0469	23.2918	21.6614	8.90498	24.4242	23.804	22.4073	18.5832
2810425M01Rik	0	NA	NA	NA	NA	NA	0	0	0	0	0	0	0	0	0	0
2810429I04Rik	0.751664	0.00704578	0.364173	0.00629265	0.994979	NA	2.42642	0.805216	0	0	0	1.48416	0	0	2.24073	0
2810433D01Rik	0	NA	NA	NA	NA	NA	0	0	0	0	0	0	0	0	0	0
2810442N19Rik	0.32152	0.0263911	0.205412	0.146763	0.883319	NA	0	0	0	0.803166	0	0	0	0	0	0
2810454H06Rik	1.6493	0.458921	0.420945	1.09374	0.274069	0.426271	2.42642	0	2.00223	0	0.941801	2.96833	0	0	6.72218	3.71663
2810459M11Rik	0.23457	0.0788117	0.160383	0.491396	0.623146	NA	0	0	0	0	0	0	0	0	0	3.71663
2810471M01Rik	0	NA	NA	NA	NA	NA	0	0	0	0	0	0	0	0	0	0
2900005J15Rik	21.8579	-0.557927	0.288431	-1.97033	0.0488008	0.11373	19.4113	17.7147	36.0402	20.0792	18.836	11.8733	10.6856	10.2017	24.648	14.8665
2900009J06Rik	0.313196	-0.130231	0.275249	-0.449222	0.653272	NA	0.606604	0	2.00223	0.803166	0	0	0	0	0	0
2900024J01Rik	0.377812	0.105813	0.247936	0.406385	0.68446	NA	1.21321	0	0	0	0	0	0	1.70029	0	1.85832
2900026A02Rik	81.7535	-1.83283	0.310736	-5.92853	3.06e-09	5.2e-08	114.648	92.5998	61.0681	88.3483	95.1219	7.42082	9.15909	47.608	13.4444	18.5832
2900040C04Rik	0	NA	NA	NA	NA	NA	0	0	0	0	0	0	0	0	0	0
2900041M22Rik	4.22007	-0.69083	0.433095	-1.55257	0.120526	0.231222	3.63963	5.63651	11.0123	5.62216	4.70901	1.48416	3.05303	6.80114	0	0
2900052L18Rik	14.6123	-1.01484	0.359599	-2.89135	0.00383595	0.0136254	9.70567	14.4939	18.0201	14.457	15.0688	4.45249	9.15909	5.10086	4.48145	1.85832
2900052N01Rik	0	NA	NA	NA	NA	NA	0	0	0	0	0	0	0	0	0	0
2900057B20Rik	0	NA	NA	NA	NA	NA	0	0	0	0	0	0	0	0	0	0
2900060B14Rik	3.42453	-0.845653	0.431741	-1.72236	0.0850044	0.176422	4.85284	4.02608	10.0112	12.8507	0.941801	2.96833	0	5.10086	0	3.71663
2900060L22Rik	0.0546563	0.0179506	0.160383	0.111923	0.910884	NA	0.606604	0	0	0	0	0	0	0	0	0
2900060N12Rik	0	NA	NA	NA	NA	NA	0	0	0	0	0	0	0	0	0	0
2900076A07Rik	18.3642	0.0772834	0.330282	0.230827	0.817449	0.888034	19.4113	12.8835	21.0234	20.8823	12.2434	16.3258	13.7386	18.7031	20.1665	24.1581
2900079G21Rik	0	NA	NA	NA	NA	NA	0	0	0	0	0	0	0	0	0	0
2900089D17Rik	37.2296	1.00853	0.301457	3.34491	0.000823084	0.00361726	25.4774	9.66259	22.0245	42.5678	21.6614	69.7557	47.322	44.2074	62.7403	50.1745
2900092C05Rik	0	NA	NA	NA	NA	NA	0	0	0	0	0	0	0	0	0	0
2900092D14Rik	0.0700188	-0.00233638	0.160383	-0.0218116	0.982598	NA	0	1.61043	0	0	0	0	0	0	0	0
2900093K20Rik	11.6366	0.480708	0.386615	1.23923	0.215261	0.357668	10.3123	17.7147	3.00335	6.42533	6.59261	16.3258	21.3712	13.6023	6.72218	11.1499
3000002C10Rik	15.5324	-0.440757	0.316365	-1.42823	0.153225	0.277245	24.2642	10.4678	21.0234	11.2443	10.3598	13.3575	7.63258	10.2017	11.2036	11.1499
3010001F23Rik	0	NA	NA	NA	NA	NA	0	0	0	0	0	0	0	0	0	0
3010003L21Rik	7.48984	-0.840301	0.386078	-2.15549	0.0311233	0.0791635	7.88586	8.85737	13.0145	10.4412	8.47621	4.45249	4.57955	3.40057	0	7.43327
3100003L05Rik	0	NA	NA	NA	NA	NA	0	0	0	0	0	0	0	0	0	0
3110004A20Rik	0	NA	NA	NA	NA	NA	0	0	0	0	0	0	0	0	0	0
3110006O06Rik	0.678914	-0.266026	0.311748	-0.838346	0.401836	NA	0.606604	0	0	0	4.70901	0	0	0	0	0
3110009E18Rik	18.6158	-0.862291	0.274925	-3.08014	0.002069	0.00806533	20.0179	26.5721	19.0212	23.2918	27.3122	13.3575	9.15909	13.6023	8.9629	13.0082
3110009F21Rik	0	NA	NA	NA	NA	NA	0	0	0	0	0	0	0	0	0	0
3110015C05Rik	0	NA	NA	NA	NA	NA	0	0	0	0	0	0	0	0	0	0
3110021A11Rik	0.0700188	-0.00233638	0.160383	-0.0218116	0.982598	NA	0	1.61043	0	0	0	0	0	0	0	0
3110039M20Rik	0.0729776	0	0.160383	0	1	NA	0	0	0	0	0	0	0	0	0	0
3110040M04Rik	0	NA	NA	NA	NA	NA	0	0	0	0	0	0	0	0	0	0
3110040N11Rik	177.294	-0.00321988	0.13529	-0.0216928	0.982693	0.989977	173.489	185.2	165.184	194.366	194.953	213.72	160.284	142.824	194.943	200.698
3110045C21Rik	6.55648	-0.39645	0.38574	-1.03866	0.298964	0.453764	9.09907	10.4678	8.00893	6.42533	1.8836	0	4.57955	5.10086	6.72218	9.29158
3110053B16Rik	66.1885	-0.0363282	0.16775	-0.223235	0.823352	0.891298	64.9067	70.859	56.0625	57.0248	66.8679	38.5882	74.7992	64.6108	64.981	66.8994
3110056K07Rik	25.111	-0.189286	0.238345	-0.795569	0.426283	0.58148	26.084	28.9878	29.0324	22.4887	26.3704	17.81	21.3712	22.1037	40.3331	16.7248
3110067G11Rik	0	NA	NA	NA	NA	NA	0	0	0	0	0	0	0	0	0	0
3110070M22Rik	4.67393	-0.106862	0.417443	-0.271407	0.786078	0.869221	5.45944	1.61043	2.00223	6.42533	8.47621	2.96833	1.52652	1.70029	6.72218	9.29158
3110082I17Rik	390.001	-1.02762	0.24834	-4.14883	3.34e-05	0.000216637	586.587	640.952	383.427	275.486	307.969	277.539	169.443	176.83	154.61	221.14
3110082J24Rik	0.167952	-0.00233638	0.160383	-0.00992309	0.992083	NA	0.606604	0	1.00112	0	0	0	0	0	0	0
3110083C13Rik	2.57108	-0.0960455	0.43377	-0.151073	0.879918	0.928118	3.63963	2.41565	4.00446	2.4095	2.8254	1.48416	4.57955	1.70029	6.72218	0
3110099E03Rik	0	NA	NA	NA	NA	NA	0	0	0	0	0	0	0	0	0	0
3200001D21Rik	0.0349203	0.0179506	0.160383	0.111924	0.910883	NA	0	0	0	0.803166	0	0	0	0	0	0
3300002A11Rik	0	NA	NA	NA	NA	NA	0	0	0	0	0	0	0	0	0	0
3300002I08Rik	89.652	0.557741	0.146264	3.8226	0.000132054	0.000731151	83.1048	81.3268	77.0859	79.5135	86.6457	112.796	149.598	110.519	109.796	122.649
3300002P13Rik	0	NA	NA	NA	NA	NA	0	0	0	0	0	0	0	0	0	0
3300005D01Rik	0	NA	NA	NA	NA	NA	0	0	0	0	0	0	0	0	0	0
3425401B19Rik	0.0334641	0	0.160383	0	1	NA	0	0	0	0	0	0	0	0	0	0
3632454L22Rik	0	NA	NA	NA	NA	NA	0	0	0	0	0	0	0	0	0	0
3830403N18Rik	8.79105	0.0195829	0.432255	0.0180411	0.985606	0.991774	2.42642	3.22086	11.0123	15.2602	3.7672	1.48416	15.2652	0	17.9258	1.85832
3830406C13Rik	461.988	0.490663	0.130708	3.75582	0.000172776	0.000932128	394.899	356.711	520.58	440.135	440.763	617.412	583.129	624.005	705.828	518.47
3830408C21Rik	4.17027	-0.59455	0.428493	-1.3463	0.178207	0.311462	4.85284	4.83129	12.0134	6.42533	0.941801	4.45249	3.05303	0	6.72218	0
3830432H09Rik	0.0807964	0.0585247	0.160383	0.364907	0.715181	NA	0	0	0	0	0	0	0	0	0	1.85832
3930402G23Rik	0.540704	-0.0550979	0.238383	-0.235428	0.813877	NA	0	1.61043	1.00112	0	0	0	0	0	0	0
4430402I18Rik	6.22779	0.30417	0.374292	0.791275	0.428784	0.58342	4.24623	4.83129	6.0067	7.2285	2.8254	7.42082	4.57955	5.10086	11.2036	5.57495
4631405J19Rik	0	NA	NA	NA	NA	NA	0	0	0	0	0	0	0	0	0	0
4632404H12Rik	33.8655	-0.265205	0.210922	-1.27327	0.202923	0.34294	36.3963	28.9878	36.0402	36.9457	30.1376	26.7149	19.8447	28.9049	29.1294	35.308
4632415L05Rik	88.4642	0.129726	0.174586	0.748164	0.454361	0.60658	106.762	108.704	80.0893	85.1356	70.6351	121.701	83.9583	81.6137	112.036	100.349
4632427E13Rik	2.18232	0.820028	0.434985	1.87523	0.0607615	0.135096	1.81981	1.61043	1.00112	0	0	1.48416	1.52652	5.10086	6.72218	1.85832
4632428C04Rik	0.267579	0.140418	0.242761	0.582114	0.56049	NA	0	0	0	0	0	0	1.52652	0	0	0
4732414G09Rik	0	NA	NA	NA	NA	NA	0	0	0	0	0	0	0	0	0	0
4732416N19Rik	2.23858	-0.177574	0.432927	-0.443714	0.65725	0.776541	2.42642	1.61043	6.0067	1.60633	0	2.96833	1.52652	0	2.24073	1.85832
4732419C18Rik	1.1635	0.277512	0.371683	0.725393	0.468211	0.619607	0.606604	1.61043	1.00112	0	0.941801	0	0	5.10086	0	3.71663
4732465J04Rik	0	NA	NA	NA	NA	NA	0	0	0	0	0	0	0	0	0	0
4732471J01Rik	2.03464	0.0707087	0.411816	0.155101	0.876742	0.925957	3.03302	1.61043	1.00112	1.60633	0.941801	0	0	0	6.72218	3.71663
4732490B19Rik	0	NA	NA	NA	NA	NA	0	0	0	0	0	0	0	0	0	0
4732491K20Rik	14.0262	-0.0985081	0.318557	-0.290796	0.771207	0.859119	10.9189	17.7147	20.0223	11.2443	18.836	16.3258	12.2121	13.6023	6.72218	22.2998
4831407H17Rik	0.939599	-0.372991	0.366175	-0.837766	0.402162	NA	0.606604	0	6.0067	1.60633	0.941801	1.48416	0	0	0	1.85832
4831440D22Rik	0	NA	NA	NA	NA	NA	0	0	0	0	0	0	0	0	0	0
4831440E17Rik	2.73154	-0.0135031	0.433275	-0.116779	0.907035	0.94473	0.606604	0.805216	3.00335	1.60633	5.65081	1.48416	3.05303	3.40057	2.24073	0
4833407H14Rik	1.24527	0.331983	0.285821	0.790513	0.429228	0.583719	0	0	0	1.60633	3.7672	0	0	1.70029	11.2036	5.57495
4833411C07Rik	0.446773	0.109745	0.219014	0.515103	0.606481	NA	0	0	1.00112	0	0	0	0	1.70029	0	1.85832
4833412C05Rik	0.0350094	0.0179506	0.160383	0.111924	0.910883	NA	0	0.805216	0	0	0	0	0	0	0	0
4833413N01Rik	0	NA	NA	NA	NA	NA	0	0	0	0	0	0	0	0	0	0
4833415N18Rik	87.5278	-0.416607	0.424566	-0.998237	0.318165	0.474463	39.4293	16.9095	173.193	129.31	131.852	7.42082	10.6856	96.9163	71.7032	117.074
4833417C18Rik	0.571032	-0.182323	0.334309	-0.573435	0.56635	NA	0.606604	0.805216	2.00223	0	0	0	0	0	0	0
4833418N02Rik	4.86386	0.885838	0.417612	2.09899	0.0358177	0.0886885	7.88586	3.22086	5.00558	1.60633	0.941801	4.45249	15.2652	11.902	11.2036	5.57495
4833419F23Rik	23.4272	0.860364	0.286787	3.01285	0.00258809	0.00974328	12.1321	19.3252	20.0223	26.5045	18.836	47.4932	38.1629	25.5043	49.296	29.7331
4833420G17Rik	316.289	-0.18793	0.122231	-1.54209	0.123051	0.234911	377.308	337.385	303.338	264.242	238.276	259.729	250.348	277.147	315.942	236.006
4833422C13Rik	0	NA	NA	NA	NA	NA	0	0	0	0	0	0	0	0	0	0
4833422M21Rik	0	NA	NA	NA	NA	NA	0	0	0	0	0	0	0	0	0	0
4833427F10Rik	0	NA	NA	NA	NA	NA	0	0	0	0	0	0	0	0	0	0
4833428L15Rik	0	NA	NA	NA	NA	NA	0	0	0	0	0	0	0	0	0	0
4833438C02Rik	115.278	0.378622	0.226864	1.66877	0.0951637	0.192437	127.994	118.367	111.124	68.2691	77.2277	189.973	186.235	110.519	103.073	74.3327
4833439F03Rik	0.346597	0.0324935	0.203728	0.145405	0.884391	NA	0.606604	0	0	0	0	0	0	0	0	0
4833439L19Rik	921.104	0.236813	0.122007	1.94163	0.0521823	0.119899	781.913	774.618	943.051	950.949	992.658	1012.2	973.917	998.068	1127.08	1142.86
4833447I15Rik	4.6249	0.170714	0.419567	0.349468	0.726738	0.826955	4.24623	5.63651	3.00335	2.4095	1.8836	4.45249	4.57955	5.10086	4.48145	1.85832
4921504A21Rik	0	NA	NA	NA	NA	NA	0	0	0	0	0	0	0	0	0	0
4921504E06Rik	0.0645288	0.0585247	0.160383	0.364907	0.715181	NA	0	0	0	0	0	1.48416	0	0	0	0
4921507G05Rik	0.0600863	0.0179506	0.160383	0.111923	0.910884	NA	0	0.805216	0	0	0	0	0	0	0	0
4921507P07Rik	0.731664	-0.132138	0.324236	-0.417488	0.676321	NA	0	1.61043	1.00112	1.60633	0	0	0	0	0	1.85832
4921508D12Rik	0.577889	0.420043	0.239106	1.46642	0.142533	NA	0	0	0	0	0	1.48416	1.52652	1.70029	6.72218	1.85832
4921509C19Rik	0.0691585	0.0179506	0.160383	0.111922	0.910885	NA	0	0.805216	0	0	0	0	0	0	0	0
4921509O07Rik	0.146788	0.0585247	0.160383	0.364904	0.715183	NA	0	0	0	0	0	0	0	1.70029	0	0
4921511C10Rik	0.536782	0.122871	0.18377	0.737317	0.460929	NA	0	0	0	0	0	0	0	3.40057	2.24073	0
4921511C20Rik	0	NA	NA	NA	NA	NA	0	0	0	0	0	0	0	0	0	0
4921511I17Rik	0	NA	NA	NA	NA	NA	0	0	0	0	0	0	0	0	0	0
4921513H07Rik	0	NA	NA	NA	NA	NA	0	0	0	0	0	0	0	0	0	0
4921513I03Rik	0.436711	0.157823	0.185231	0.775555	0.438012	NA	0	0	0	0	0	4.45249	1.52652	0	0	0
4921515E04Rik	0	NA	NA	NA	NA	NA	0	0	0	0	0	0	0	0	0	0
4921517D16Rik	9.1809	1.63437	0.370529	4.31242	1.61e-05	0.000112889	5.45944	2.41565	4.00446	6.42533	8.47621	28.1991	24.4242	17.0029	38.0923	5.57495
4921517D22Rik	0	NA	NA	NA	NA	NA	0	0	0	0	0	0	0	0	0	0
4921518K17Rik	0	NA	NA	NA	NA	NA	0	0	0	0	0	0	0	0	0	0
4921522P10Rik	0.271209	0.0432252	0.170116	0.25409	0.799426	NA	0	0	0	0	0.941801	1.48416	0	0	0	0
4921524J17Rik	152.982	-0.194857	0.129003	-1.50671	0.131885	0.247746	183.801	194.862	172.192	149.389	151.63	148.416	149.598	132.622	127.721	183.973
4921524L21Rik	0.098051	0	0.160383	0	1	NA	0	0	0	0	0	0	0	0	0	0
4921525D07Rik	0	NA	NA	NA	NA	NA	0	0	0	0	0	0	0	0	0	0
4921525O09Rik	0	NA	NA	NA	NA	NA	0	0	0	0	0	0	0	0	0	0
4921528I07Rik	5.13429	-0.131994	0.43475	-0.320973	0.748231	0.842124	1.21321	0.805216	4.00446	10.4412	9.41801	1.48416	0	10.2017	2.24073	7.43327
4921529L05Rik	0.0706379	0	0.160383	0	1	NA	0	0	0	0	0	0	0	0	0	0
4921531C22Rik	39.7795	0.963863	0.192213	5.03119	4.87e-07	4.98e-06	32.7566	29.793	31.0346	30.5203	39.5556	47.4932	87.0114	56.1094	76.1847	65.0411
4921531P14Rik	0	NA	NA	NA	NA	NA	0	0	0	0	0	0	0	0	0	0
4921533I20Rik	0	NA	NA	NA	NA	NA	0	0	0	0	0	0	0	0	0	0
4921534H16Rik	0	NA	NA	NA	NA	NA	0	0	0	0	0	0	0	0	0	0
4921536K21Rik	19.9349	0.0117343	0.328229	0.0376678	0.969953	0.982616	14.5585	16.1043	27.0301	23.2918	19.7778	4.45249	16.7917	40.8068	13.4444	26.0164
4921539E11Rik	0.0645288	0.0585247	0.160383	0.364907	0.715181	NA	0	0	0	0	0	1.48416	0	0	0	0
4922502B01Rik	0	NA	NA	NA	NA	NA	0	0	0	0	0	0	0	0	0	0
4922502H24Rik	0	NA	NA	NA	NA	NA	0	0	0	0	0	0	0	0	0	0
4922502N22Rik	0	NA	NA	NA	NA	NA	0	0	0	0	0	0	0	0	0	0
4930401C15Rik	0	NA	NA	NA	NA	NA	0	0	0	0	0	0	0	0	0	0
4930401G09Rik	0	NA	NA	NA	NA	NA	0	0	0	0	0	0	0	0	0	0
4930401O10Rik	0	NA	NA	NA	NA	NA	0	0	0	0	0	0	0	0	0	0
4930401O12Rik	0.0325461	0	0.160383	0	1	NA	0	0	0	0	0	0	0	0	0	0
4930402D18Rik	0	NA	NA	NA	NA	NA	0	0	0	0	0	0	0	0	0	0
4930402F06Rik	0	NA	NA	NA	NA	NA	0	0	0	0	0	0	0	0	0	0
4930402F11Rik	0	NA	NA	NA	NA	NA	0	0	0	0	0	0	0	0	0	0
4930402H24Rik	696.883	0.31934	0.120093	2.65998	0.00781464	0.0249152	587.8	534.663	730.815	707.59	744.023	783.638	836.53	850.143	797.698	869.692
4930402K13Rik	0	NA	NA	NA	NA	NA	0	0	0	0	0	0	0	0	0	0
4930403D09Rik	0.0325461	0	0.160383	0	1	NA	0	0	0	0	0	0	0	0	0	0
4930404A05Rik	0	NA	NA	NA	NA	NA	0	0	0	0	0	0	0	0	0	0
4930404H11Rik	0	NA	NA	NA	NA	NA	0	0	0	0	0	0	0	0	0	0
4930404H24Rik	0.174107	-0.0429104	0.160383	-0.28965	0.772084	NA	0	0	4.00446	0	0	0	0	0	0	0
4930404I05Rik	1.71342	0.51144	0.403437	1.08374	0.27848	0.430979	0	2.41565	6.0067	0.803166	0	2.96833	1.52652	1.70029	8.9629	7.43327
4930404I20Rik	0	NA	NA	NA	NA	NA	0	0	0	0	0	0	0	0	0	0
4930404K13Rik	0	NA	NA	NA	NA	NA	0	0	0	0	0	0	0	0	0	0
4930404N11Rik	6.7141	0.380727	0.40334	0.948494	0.342878	0.499334	4.85284	4.02608	8.00893	4.819	5.65081	4.45249	12.2121	3.40057	6.72218	13.0082
4930405A10Rik	0	NA	NA	NA	NA	NA	0	0	0	0	0	0	0	0	0	0
4930405A21Rik	7.30921	0.771167	0.400489	1.92836	0.0538099	0.122755	4.24623	6.44173	5.00558	4.819	11.3016	8.90498	18.3182	8.50143	24.648	7.43327
4930405D01Rik	0.180897	0.0788117	0.160383	0.491399	0.623144	NA	0	0	0	0	0	0	1.52652	0	0	1.85832
4930405D11Rik	0	NA	NA	NA	NA	NA	0	0	0	0	0	0	0	0	0	0
4930405H06Rik	0	NA	NA	NA	NA	NA	0	0	0	0	0	0	0	0	0	0
4930405J17Rik	0	NA	NA	NA	NA	NA	0	0	0	0	0	0	0	0	0	0
4930405L22Rik	0	NA	NA	NA	NA	NA	0	0	0	0	0	0	0	0	0	0
4930405O22Rik	0.38151	0.0208521	0.248243	0.122027	0.902878	NA	1.81981	0	0	0	0.941801	0	0	1.70029	0	1.85832
4930406D18Rik	0	NA	NA	NA	NA	NA	0	0	0	0	0	0	0	0	0	0
4930407G08Rik	0	NA	NA	NA	NA	NA	0	0	0	0	0	0	0	0	0	0
4930407I02Rik	0	NA	NA	NA	NA	NA	0	0	0	0	0	0	0	0	0	0
4930407I10Rik	0.0698406	-0.00233638	0.160383	-0.0218116	0.982598	NA	0	0	0	1.60633	0	0	0	0	0	0
4930407I19Rik	0	NA	NA	NA	NA	NA	0	0	0	0	0	0	0	0	0	0
4930412B13Rik	0	NA	NA	NA	NA	NA	0	0	0	0	0	0	0	0	0	0
4930412C18Rik	2.8175	0.514619	0.431556	1.19216	0.233198	0.379217	0.606604	1.61043	2.00223	2.4095	2.8254	7.42082	1.52652	1.70029	6.72218	3.71663
4930412E21Rik	0	NA	NA	NA	NA	NA	0	0	0	0	0	0	0	0	0	0
4930412F09Rik	0	NA	NA	NA	NA	NA	0	0	0	0	0	0	0	0	0	0
4930412M03Rik	0.798774	0.208498	0.29608	0.720024	0.47151	NA	0	2.41565	0	0	0	2.96833	0	0	4.48145	0
4930412O13Rik	0	NA	NA	NA	NA	NA	0	0	0	0	0	0	0	0	0	0
4930413E15Rik	0	NA	NA	NA	NA	NA	0	0	0	0	0	0	0	0	0	0
4930413E20Rik	0	NA	NA	NA	NA	NA	0	0	0	0	0	0	0	0	0	0
4930413F20Rik	0	NA	NA	NA	NA	NA	0	0	0	0	0	0	0	0	0	0
4930413G21Rik	1.18085	-0.302454	0.38647	-0.792389	0.428134	0.583142	0	0	1.00112	1.60633	5.65081	0	0	3.40057	0	0
4930413M19Rik	0	NA	NA	NA	NA	NA	0	0	0	0	0	0	0	0	0	0
4930414F18Rik	0.0663702	0.0585247	0.160383	0.364907	0.715181	NA	0	0	0	0	0	0	1.52652	0	0	0
4930414N06Rik	0	NA	NA	NA	NA	NA	0	0	0	0	0	0	0	0	0	0
4930415L06Rik	0	NA	NA	NA	NA	NA	0	0	0	0	0	0	0	0	0	0
4930415O20Rik	0.275946	-0.0261753	0.167735	-0.154361	0.877325	NA	0	1.61043	0	0	0.941801	0	0	0	0	0
4930417H01Rik	0.887223	0.0930875	0.359117	0.299578	0.764499	NA	0.606604	0	1.00112	0	0	0	1.52652	0	0	0
4930417O13Rik	0.136536	-0.00233638	0.160383	-0.0218159	0.982595	NA	0	0	0	1.60633	0	0	0	0	0	0
4930417O22Rik	0	NA	NA	NA	NA	NA	0	0	0	0	0	0	0	0	0	0
4930419G24Rik	0	NA	NA	NA	NA	NA	0	0	0	0	0	0	0	0	0	0
4930420G21Rik	0	NA	NA	NA	NA	NA	0	0	0	0	0	0	0	0	0	0
4930422I22Rik	0	NA	NA	NA	NA	NA	0	0	0	0	0	0	0	0	0	0
4930422M22Rik	0	NA	NA	NA	NA	NA	0	0	0	0	0	0	0	0	0	0
4930423B08Rik	0.367129	0.0951228	0.241328	0.383754	0.701161	NA	0.606604	0.805216	0	0	0	0	3.05303	0	0	0
4930423D24Rik	0.0285496	0	0.160383	0	1	NA	0	0	0	0	0	0	0	0	0	0
4930423M02Rik	0	NA	NA	NA	NA	NA	0	0	0	0	0	0	0	0	0	0
4930424E08Rik	0	NA	NA	NA	NA	NA	0	0	0	0	0	0	0	0	0	0
4930425K10Rik	0.0341491	0	0.160383	0	1	NA	0	0	0	0	0	0	0	0	0	0
4930425L21Rik	0	NA	NA	NA	NA	NA	0	0	0	0	0	0	0	0	0	0
4930425O10Rik	0	NA	NA	NA	NA	NA	0	0	0	0	0	0	0	0	0	0
4930426D05Rik	0	NA	NA	NA	NA	NA	0	0	0	0	0	0	0	0	0	0
4930426I24Rik	0.559177	-0.061508	0.248682	-0.233693	0.815223	NA	1.81981	0	0	0	1.8836	1.48416	0	0	0	0
4930426L09Rik	4.86961	-0.621591	0.417649	-1.56361	0.117909	0.22738	2.42642	12.0782	4.00446	4.01583	4.70901	2.96833	1.52652	0	4.48145	3.71663
4930428D20Rik	0	NA	NA	NA	NA	NA	0	0	0	0	0	0	0	0	0	0
4930428E07Rik	0	NA	NA	NA	NA	NA	0	0	0	0	0	0	0	0	0	0
4930428G15Rik	0	NA	NA	NA	NA	NA	0	0	0	0	0	0	0	0	0	0
4930428O21Rik	0	NA	NA	NA	NA	NA	0	0	0	0	0	0	0	0	0	0
4930429B21Rik	4.12803	-0.233561	0.431205	-0.578334	0.563039	0.699515	3.63963	2.41565	8.00893	4.819	2.8254	1.48416	1.52652	8.50143	2.24073	1.85832
4930429C20Rik	0	NA	NA	NA	NA	NA	0	0	0	0	0	0	0	0	0	0
4930429D17Rik	0	NA	NA	NA	NA	NA	0	0	0	0	0	0	0	0	0	0
4930429F11Rik	0	NA	NA	NA	NA	NA	0	0	0	0	0	0	0	0	0	0
4930429F24Rik	0.0729776	0	0.160383	0	1	NA	0	0	0	0	0	0	0	0	0	0
4930429H19Rik	0	NA	NA	NA	NA	NA	0	0	0	0	0	0	0	0	0	0
4930429P21Rik	0	NA	NA	NA	NA	NA	0	0	0	0	0	0	0	0	0	0
4930430E12Rik	2518.05	1.11643	0.334598	3.29948	0.000968632	0.00416077	809.21	677.992	2299.56	3060.06	2909.22	4750.81	4178.07	4607.77	6036.51	5231.16
4930430F08Rik	110.758	-0.58142	0.150316	-3.87014	0.000108774	0.000616929	107.369	134.471	125.139	114.853	135.619	69.7557	64.1136	74.8126	98.5919	104.066
4930430F21Rik	0.0350094	0.0179506	0.160383	0.111924	0.910883	NA	0	0.805216	0	0	0	0	0	0	0	0
4930430J02Rik	0	NA	NA	NA	NA	NA	0	0	0	0	0	0	0	0	0	0
4930431F10Rik	0	NA	NA	NA	NA	NA	0	0	0	0	0	0	0	0	0	0
4930431F12Rik	0	NA	NA	NA	NA	NA	0	0	0	0	0	0	0	0	0	0
4930431P03Rik	1.57534	-0.161992	0.347112	-0.393957	0.693613	0.804034	0	0	2.00223	8.83483	0.941801	0	0	0	0	7.43327
4930431P22Rik	0	NA	NA	NA	NA	NA	0	0	0	0	0	0	0	0	0	0
4930432E11Rik	0.0350094	0.0179506	0.160383	0.111924	0.910883	NA	0	0.805216	0	0	0	0	0	0	0	0
4930432J09Rik	0.522759	0	0.221442	0	1	NA	0	0	0	0	0	0	0	0	0	0
4930432K21Rik	19.3644	0.523296	0.327518	1.5961	0.110466	0.216043	10.9189	22.546	9.01004	25.7013	7.53441	29.6833	27.4773	13.6023	22.4073	24.1581
4930432L08Rik	0	NA	NA	NA	NA	NA	0	0	0	0	0	0	0	0	0	0
4930432M17Rik	0	NA	NA	NA	NA	NA	0	0	0	0	0	0	0	0	0	0
4930432O09Rik	0	NA	NA	NA	NA	NA	0	0	0	0	0	0	0	0	0	0
4930433B08Rik	0	NA	NA	NA	NA	NA	0	0	0	0	0	0	0	0	0	0
4930433I11Rik	0	NA	NA	NA	NA	NA	0	0	0	0	0	0	0	0	0	0
4930433N12Rik	0.122277	0.0179506	0.160383	0.11192	0.910887	NA	0	0	0	0.803166	0	0	0	0	0	0
4930434B07Rik	0	NA	NA	NA	NA	NA	0	0	0	0	0	0	0	0	0	0
4930434J06Rik	0	NA	NA	NA	NA	NA	0	0	0	0	0	0	0	0	0	0
4930435F18Rik	0	NA	NA	NA	NA	NA	0	0	0	0	0	0	0	0	0	0
4930437M23Rik	0	NA	NA	NA	NA	NA	0	0	0	0	0	0	0	0	0	0
4930438A08Rik	0	NA	NA	NA	NA	NA	0	0	0	0	0	0	0	0	0	0
4930438E09Rik	0	NA	NA	NA	NA	NA	0	0	0	0	0	0	0	0	0	0
4930439A04Rik	0	NA	NA	NA	NA	NA	0	0	0	0	0	0	0	0	0	0
4930439D14Rik	0	NA	NA	NA	NA	NA	0	0	0	0	0	0	0	0	0	0
4930440C22Rik	0	NA	NA	NA	NA	NA	0	0	0	0	0	0	0	0	0	0
4930440I19Rik	3.22711	0.90888	0.429836	2.11	0.0348585	0.0867148	1.81981	0	3.00335	2.4095	1.8836	4.45249	0	6.80114	6.72218	9.29158
4930441H08Rik	0	NA	NA	NA	NA	NA	0	0	0	0	0	0	0	0	0	0
4930441J16Rik	0	NA	NA	NA	NA	NA	0	0	0	0	0	0	0	0	0	0
4930442E04Rik	0	NA	NA	NA	NA	NA	0	0	0	0	0	0	0	0	0	0
4930442J19Rik	0	NA	NA	NA	NA	NA	0	0	0	0	0	0	0	0	0	0
4930442L01Rik	0	NA	NA	NA	NA	NA	0	0	0	0	0	0	0	0	0	0
4930443O20Rik	0	NA	NA	NA	NA	NA	0	0	0	0	0	0	0	0	0	0
4930444A19Rik	0	NA	NA	NA	NA	NA	0	0	0	0	0	0	0	0	0	0
4930444F02Rik	0	NA	NA	NA	NA	NA	0	0	0	0	0	0	0	0	0	0
4930444G20Rik	0.0527482	-0.00233638	0.160383	-0.00348617	0.997218	NA	1.21321	0	0	0	0	0	0	0	0	0
4930444M15Rik	0.0263741	0.0179506	0.160383	0.111924	0.910883	NA	0.606604	0	0	0	0	0	0	0	0	0
4930444P10Rik	0.0650923	0	0.160383	0	1	NA	0	0	0	0	0	0	0	0	0	0
4930445E18Rik	3.51878	2.21001	0.431436	4.39702	1.1e-05	8e-05	0	0.805216	1.00112	0.803166	2.8254	13.3575	10.6856	8.50143	17.9258	11.1499
4930445K14Rik	16.7304	0.331858	0.311014	1.08094	0.279726	0.431883	17.5915	6.44173	24.0268	13.6538	16.9524	19.2941	15.2652	22.1037	24.648	22.2998
4930445N06Rik	0	NA	NA	NA	NA	NA	0	0	0	0	0	0	0	0	0	0
4930445N08Rik	0	NA	NA	NA	NA	NA	0	0	0	0	0	0	0	0	0	0
4930445N18Rik	0.746797	0.0954844	0.350105	0.406497	0.684377	NA	1.21321	0	1.00112	1.60633	0.941801	0	0	0	2.24073	5.57495
4930447A16Rik	0	NA	NA	NA	NA	NA	0	0	0	0	0	0	0	0	0	0
4930447C04Rik	0.532824	-0.170703	0.344716	-0.525962	0.598914	NA	1.21321	0.805216	0	0	0.941801	0	0	0	0	0
4930447F24Rik	1.14544	0.150482	0.37156	0.406248	0.684561	0.797134	0	0	1.00112	1.60633	1.8836	2.96833	0	1.70029	0	1.85832
4930447J18Rik	0	NA	NA	NA	NA	NA	0	0	0	0	0	0	0	0	0	0
4930447K03Rik	0.362639	-0.148618	0.209737	-0.539799	0.589335	NA	0	0	4.00446	1.60633	0	0	0	0	0	0
4930447M23Rik	1.37862	0.12129	0.406719	0.35765	0.720605	0.822487	0.606604	0.805216	2.00223	3.21267	3.7672	1.48416	6.10606	0	2.24073	3.71663
4930447N08Rik	0	NA	NA	NA	NA	NA	0	0	0	0	0	0	0	0	0	0
4930448C13Rik	0	NA	NA	NA	NA	NA	0	0	0	0	0	0	0	0	0	0
4930448E22Rik	0.992066	0.0492047	0.305617	0.157379	0.874946	0.924769	0	0.805216	1.00112	2.4095	0	0	0	3.40057	0	1.85832
4930448F12Rik	0	NA	NA	NA	NA	NA	0	0	0	0	0	0	0	0	0	0
4930448H16Rik	0	NA	NA	NA	NA	NA	0	0	0	0	0	0	0	0	0	0
4930448I06Rik	0	NA	NA	NA	NA	NA	0	0	0	0	0	0	0	0	0	0
4930448I18Rik	0	NA	NA	NA	NA	NA	0	0	0	0	0	0	0	0	0	0
4930448K20Rik	0	NA	NA	NA	NA	NA	0	0	0	0	0	0	0	0	0	0
4930449C09Rik	0	NA	NA	NA	NA	NA	0	0	0	0	0	0	0	0	0	0
4930449E01Rik	0	NA	NA	NA	NA	NA	0	0	0	0	0	0	0	0	0	0
4930449E18Rik	0	NA	NA	NA	NA	NA	0	0	0	0	0	0	0	0	0	0
4930449I24Rik	0	NA	NA	NA	NA	NA	0	0	0	0	0	0	0	0	0	0
4930451E10Rik	0.436685	-0.164533	0.331252	-0.497011	0.619181	NA	1.21321	0	0	0.803166	0.941801	0	0	0	0	0
4930451G09Rik	2.82456	-0.0129981	0.434531	0.0286429	0.977149	0.98708	6.06604	3.22086	3.00335	0.803166	3.7672	4.45249	1.52652	3.40057	4.48145	3.71663
4930451I11Rik	0	NA	NA	NA	NA	NA	0	0	0	0	0	0	0	0	0	0
4930452A19Rik	0	NA	NA	NA	NA	NA	0	0	0	0	0	0	0	0	0	0
4930452G13Rik	0	NA	NA	NA	NA	NA	0	0	0	0	0	0	0	0	0	0
4930452N14Rik	0	NA	NA	NA	NA	NA	0	0	0	0	0	0	0	0	0	0
4930453H23Rik	0	NA	NA	NA	NA	NA	0	0	0	0	0	0	0	0	0	0
4930453L07Rik	0	NA	NA	NA	NA	NA	0	0	0	0	0	0	0	0	0	0
4930453N24Rik	419.445	1.07936	0.130693	8.26022	1.45e-16	1.33e-14	288.744	293.099	361.403	363.031	372.011	771.765	828.898	603.601	764.087	633.686
4930455B14Rik	0	NA	NA	NA	NA	NA	0	0	0	0	0	0	0	0	0	0
4930455C13Rik	0	NA	NA	NA	NA	NA	0	0	0	0	0	0	0	0	0	0
4930455D15Rik	0.29392	-0.00717445	0.205318	-0.0279213	0.977725	NA	0	0	0	1.60633	0	0	0	0	0	0
4930455F16Rik	0.0263741	0.0179506	0.160383	0.111924	0.910883	NA	0.606604	0	0	0	0	0	0	0	0	0
4930455G09Rik	22.0764	1.10129	0.360117	3.03366	0.00241609	0.0091822	13.3453	8.05216	29.0324	14.457	19.7778	32.6516	24.4242	52.7088	53.7774	57.6078
4930455H04Rik	0	NA	NA	NA	NA	NA	0	0	0	0	0	0	0	0	0	0
4930455J16Rik	0	NA	NA	NA	NA	NA	0	0	0	0	0	0	0	0	0	0
4930456A14Rik	0.118327	-0.00233638	0.160383	-0.0218132	0.982597	NA	0	0	0	0	1.8836	0	0	0	0	0
4930456L15Rik	0	NA	NA	NA	NA	NA	0	0	0	0	0	0	0	0	0	0
4930458A03Rik	0	NA	NA	NA	NA	NA	0	0	0	0	0	0	0	0	0	0
4930459C07Rik	0.852262	0.229012	0.190898	1.13284	0.25728	NA	0	0	0	0	0	1.48416	1.52652	0	11.2036	0
4930459L07Rik	0	NA	NA	NA	NA	NA	0	0	0	0	0	0	0	0	0	0
4930461C15Rik	0.188973	0.027491	0.196547	0.139865	0.888767	NA	0.606604	0	0	0	0	0	0	0	0	0
4930461G14Rik	0	NA	NA	NA	NA	NA	0	0	0	0	0	0	0	0	0	0
4930463O16Rik	0	NA	NA	NA	NA	NA	0	0	0	0	0	0	0	0	0	0
4930465K10Rik	0	NA	NA	NA	NA	NA	0	0	0	0	0	0	0	0	0	0
4930465M20Rik	0	NA	NA	NA	NA	NA	0	0	0	0	0	0	0	0	0	0
4930467D21Rik	0	NA	NA	NA	NA	NA	0	0	0	0	0	0	0	0	0	0
4930467E23Rik	6.70994	0.475844	0.410544	1.13541	0.256204	0.40581	7.27925	5.63651	1.00112	1.60633	5.65081	2.96833	13.7386	10.2017	2.24073	5.57495
4930467J12Rik	0	NA	NA	NA	NA	NA	0	0	0	0	0	0	0	0	0	0
4930467K11Rik	0.181922	0.0585247	0.160383	0.364902	0.715185	NA	0	0	0	0	0	1.48416	0	0	0	0
4930469K13Rik	0.126462	0.0179506	0.160383	0.111921	0.910886	NA	0	0	0	0	0.941801	0	0	0	0	0
4930470B04Rik	0	NA	NA	NA	NA	NA	0	0	0	0	0	0	0	0	0	0
4930470G03Rik	0.425633	0.188784	0.279366	0.692425	0.48867	NA	0	0	0	0	0	0	0	0	2.24073	0
4930470H14Rik	0	NA	NA	NA	NA	NA	0	0	0	0	0	0	0	0	0	0
4930470O06Rik	0	NA	NA	NA	NA	NA	0	0	0	0	0	0	0	0	0	0
4930470P17Rik	0	NA	NA	NA	NA	NA	0	0	0	0	0	0	0	0	0	0
4930471C04Rik	0	NA	NA	NA	NA	NA	0	0	0	0	0	0	0	0	0	0
4930471E19Rik	18.3914	1.69502	0.339398	4.92808	8.3e-07	8.07e-06	9.70567	8.05216	15.0167	9.638	9.41801	59.3665	45.7955	56.1094	22.4073	27.8747
4930471G03Rik	0	NA	NA	NA	NA	NA	0	0	0	0	0	0	0	0	0	0
4930471G24Rik	0	NA	NA	NA	NA	NA	0	0	0	0	0	0	0	0	0	0
4930471L23Rik	0	NA	NA	NA	NA	NA	0	0	0	0	0	0	0	0	0	0
4930471M09Rik	0	NA	NA	NA	NA	NA	0	0	0	0	0	0	0	0	0	0
4930473A02Rik	10.0396	0.0172047	0.398019	0.0111222	0.991126	0.995362	6.06604	6.44173	3.00335	8.03166	19.7778	2.96833	1.52652	8.50143	11.2036	20.4415
4930473H19Rik	0.0349203	0.0179506	0.160383	0.111924	0.910883	NA	0	0	0	0.803166	0	0	0	0	0	0
4930473O22Rik	0	NA	NA	NA	NA	NA	0	0	0	0	0	0	0	0	0	0
4930474G06Rik	0	NA	NA	NA	NA	NA	0	0	0	0	0	0	0	0	0	0
4930474H20Rik	0	NA	NA	NA	NA	NA	0	0	0	0	0	0	0	0	0	0
4930474M22Rik	0	NA	NA	NA	NA	NA	0	0	0	0	0	0	0	0	0	0
4930474N05Rik	0	NA	NA	NA	NA	NA	0	0	0	0	0	0	0	0	0	0
4930474N09Rik	0	NA	NA	NA	NA	NA	0	0	0	0	0	0	0	0	0	0
4930477N07Rik	0	NA	NA	NA	NA	NA	0	0	0	0	0	0	0	0	0	0
4930478L05Rik	0	NA	NA	NA	NA	NA	0	0	0	0	0	0	0	0	0	0
4930478P22Rik	0	NA	NA	NA	NA	NA	0	0	0	0	0	0	0	0	0	0
4930479D17Rik	0.169306	0.0382377	0.160383	0.238416	0.811559	NA	0	0.805216	0	0	0	0	0	1.70029	0	0
4930479H17Rik	0	NA	NA	NA	NA	NA	0	0	0	0	0	0	0	0	0	0
4930480C01Rik	0	NA	NA	NA	NA	NA	0	0	0	0	0	0	0	0	0	0
4930480E11Rik	0	NA	NA	NA	NA	NA	0	0	0	0	0	0	0	0	0	0
4930480G23Rik	0	NA	NA	NA	NA	NA	0	0	0	0	0	0	0	0	0	0
4930480K15Rik	0	NA	NA	NA	NA	NA	0	0	0	0	0	0	0	0	0	0
4930480K23Rik	5.80039	0.616068	0.403367	1.53604	0.124529	0.237038	2.42642	3.22086	8.00893	4.819	2.8254	5.93665	1.52652	15.3026	11.2036	5.57495
4930480M12Rik	0	NA	NA	NA	NA	NA	0	0	0	0	0	0	0	0	0	0
4930481A15Rik	0.424316	0.0887272	0.244513	0.382945	0.701761	NA	0	0.805216	0	0	0	1.48416	0	0	0	0
4930481B07Rik	4.93847	0.423053	0.432474	0.966217	0.333936	0.490479	6.06604	3.22086	1.00112	0.803166	3.7672	1.48416	7.63258	6.80114	4.48145	5.57495
4930482G09Rik	0	NA	NA	NA	NA	NA	0	0	0	0	0	0	0	0	0	0
4930483J18Rik	2.07999	-0.479742	0.428124	-1.06392	0.287363	0.440453	0	1.61043	3.00335	2.4095	8.47621	0	3.05303	3.40057	0	0
4930483K19Rik	0	NA	NA	NA	NA	NA	0	0	0	0	0	0	0	0	0	0
4930483O08Rik	0	NA	NA	NA	NA	NA	0	0	0	0	0	0	0	0	0	0
4930484H19Rik	0	NA	NA	NA	NA	NA	0	0	0	0	0	0	0	0	0	0
4930486F22Rik	0	NA	NA	NA	NA	NA	0	0	0	0	0	0	0	0	0	0
4930486I03Rik	0	NA	NA	NA	NA	NA	0	0	0	0	0	0	0	0	0	0
4930486L24Rik	27.0943	2.07484	0.3945	5.03531	4.77e-07	4.88e-06	14.5585	10.4678	17.019	10.4412	6.59261	130.606	135.86	40.8068	53.7774	46.4579
4930487D11Rik	0	NA	NA	NA	NA	NA	0	0	0	0	0	0	0	0	0	0
4930487H11Rik	0	NA	NA	NA	NA	NA	0	0	0	0	0	0	0	0	0	0
4930488B22Rik	0	NA	NA	NA	NA	NA	0	0	0	0	0	0	0	0	0	0
4930488L21Rik	0	NA	NA	NA	NA	NA	0	0	0	0	0	0	0	0	0	0
4930488N24Rik	0	NA	NA	NA	NA	NA	0	0	0	0	0	0	0	0	0	0
4930500A05Rik	0	NA	NA	NA	NA	NA	0	0	0	0	0	0	0	0	0	0
4930500F04Rik	0	NA	NA	NA	NA	NA	0	0	0	0	0	0	0	0	0	0
4930500F10Rik	2.17467	-0.662958	0.424195	-1.66574	0.0957651	0.193303	4.85284	0.805216	1.00112	2.4095	5.65081	2.96833	0	0	0	0
4930500G05Rik	0.541098	-0.308116	0.312488	-0.876553	0.38073	NA	3.63963	0.805216	0	0.803166	0	0	0	0	0	0
4930500H12Rik	0	NA	NA	NA	NA	NA	0	0	0	0	0	0	0	0	0	0
4930500L23Rik	0	NA	NA	NA	NA	NA	0	0	0	0	0	0	0	0	0	0
4930502A04Rik	0	NA	NA	NA	NA	NA	0	0	0	0	0	0	0	0	0	0
4930502C15Rik	0.340615	0.103244	0.251892	0.404389	0.685926	NA	0.606604	0.805216	0	0	0	0	1.52652	1.70029	0	0
4930502E09Rik	0.0490255	0	0.160383	0	1	NA	0	0	0	0	0	0	0	0	0	0
4930503B20Rik	2.30382	0.622086	0.419305	1.29441	0.195524	0.334019	1.81981	0.805216	3.00335	3.21267	1.8836	0	19.8447	1.70029	6.72218	0
4930503E14Rik	0	NA	NA	NA	NA	NA	0	0	0	0	0	0	0	0	0	0
4930503E24Rik	0.0526807	0	0.160383	0	1	NA	0	0	0	0	0	0	0	0	0	0
4930503F20Rik	0	NA	NA	NA	NA	NA	0	0	0	0	0	0	0	0	0	0
4930503H13Rik	0	NA	NA	NA	NA	NA	0	0	0	0	0	0	0	0	0	0
4930503L19Rik	360.887	0.804485	0.202173	3.97876	6.93e-05	0.000413665	377.308	323.697	234.261	265.848	249.577	630.769	767.837	431.872	441.423	347.505
4930503O07Rik	0.0603709	0	0.160383	0	1	NA	0	0	0	0	0	0	0	0	0	0
4930504C09Rik	0	NA	NA	NA	NA	NA	0	0	0	0	0	0	0	0	0	0
4930504D19Rik	0	NA	NA	NA	NA	NA	0	0	0	0	0	0	0	0	0	0
4930505A04Rik	0	NA	NA	NA	NA	NA	0	0	0	0	0	0	0	0	0	0
4930505G20Rik	0	NA	NA	NA	NA	NA	0	0	0	0	0	0	0	0	0	0
4930505K13Rik	0	NA	NA	NA	NA	NA	0	0	0	0	0	0	0	0	0	0
4930505K14Rik	0	NA	NA	NA	NA	NA	0	0	0	0	0	0	0	0	0	0
4930505M18Rik	0	NA	NA	NA	NA	NA	0	0	0	0	0	0	0	0	0	0
4930505N22Rik	0.299098	-0.0697863	0.206345	-0.270046	0.787125	NA	0.606604	0	0	2.4095	0	0	0	0	0	0
4930505O20Rik	0	NA	NA	NA	NA	NA	0	0	0	0	0	0	0	0	0	0
4930506A18Rik	0	NA	NA	NA	NA	NA	0	0	0	0	0	0	0	0	0	0
4930506C21Rik	0.257349	0.0660718	0.20801	0.317637	0.75076	NA	0	0	0	0	0.941801	0	0	0	2.24073	0
4930507D05Rik	0.975994	0.0134552	0.392711	0.0309157	0.975337	0.986021	0.606604	2.41565	1.00112	0.803166	0	0	4.57955	0	0	0
4930507D10Rik	0	NA	NA	NA	NA	NA	0	0	0	0	0	0	0	0	0	0
4930509E16Rik	1.45002	-0.0349428	0.395014	-0.275085	0.783251	0.86764	1.81981	0	1.00112	0	1.8836	0	0	1.70029	0	1.85832
4930509G22Rik	4.57548	1.38266	0.43009	3.04704	0.00231106	0.00884773	1.81981	4.83129	1.00112	3.21267	0.941801	14.8416	18.3182	10.2017	13.4444	0
4930509J09Rik	0	NA	NA	NA	NA	NA	0	0	0	0	0	0	0	0	0	0
4930509K18Rik	0	NA	NA	NA	NA	NA	0	0	0	0	0	0	0	0	0	0
4930511A02Rik	0	NA	NA	NA	NA	NA	0	0	0	0	0	0	0	0	0	0
4930511A08Rik	0	NA	NA	NA	NA	NA	0	0	0	0	0	0	0	0	0	0
4930511E03Rik	0	NA	NA	NA	NA	NA	0	0	0	0	0	0	0	0	0	0
4930511M06Rik	0	NA	NA	NA	NA	NA	0	0	0	0	0	0	0	0	0	0
4930512B01Rik	0	NA	NA	NA	NA	NA	0	0	0	0	0	0	0	0	0	0
4930512H18Rik	0.719092	0.659928	0.280587	1.87257	0.0611272	NA	0	0	0	0	0	2.96833	3.05303	1.70029	6.72218	0
4930512J16Rik	13.6482	-0.339677	0.431606	-0.841293	0.400184	0.55605	4.24623	2.41565	22.0245	21.6855	16.9524	1.48416	0	11.902	13.4444	16.7248
4930512M02Rik	0.120742	0	0.160383	0	1	NA	0	0	0	0	0	0	0	0	0	0
4930513D17Rik	0	NA	NA	NA	NA	NA	0	0	0	0	0	0	0	0	0	0
4930513L16Rik	0	NA	NA	NA	NA	NA	0	0	0	0	0	0	0	0	0	0
4930513N10Rik	11.3733	-0.0931589	0.354861	-0.269997	0.787163	0.869687	14.5585	17.7147	9.01004	6.42533	8.47621	4.45249	15.2652	6.80114	13.4444	13.0082
4930513O06Rik	0	NA	NA	NA	NA	NA	0	0	0	0	0	0	0	0	0	0
4930515B02Rik	0	NA	NA	NA	NA	NA	0	0	0	0	0	0	0	0	0	0
4930515G01Rik	0.471264	0.145354	0.249852	0.60168	0.547387	NA	0	0	1.00112	0	0	0	0	0	4.48145	0
4930515G16Rik	0	NA	NA	NA	NA	NA	0	0	0	0	0	0	0	0	0	0
4930515L03Rik	0	NA	NA	NA	NA	NA	0	0	0	0	0	0	0	0	0	0
4930515L19Rik	0	NA	NA	NA	NA	NA	0	0	0	0	0	0	0	0	0	0
4930517E11Rik	0	NA	NA	NA	NA	NA	0	0	0	0	0	0	0	0	0	0
4930517G24Rik	0	NA	NA	NA	NA	NA	0	0	0	0	0	0	0	0	0	0
4930517M08Rik	0	NA	NA	NA	NA	NA	0	0	0	0	0	0	0	0	0	0
4930518C04Rik	0.564954	-0.115857	0.31585	-0.3929	0.694394	NA	1.81981	0	0	0.803166	0	0	0	0	0	0
4930518J21Rik	0	NA	NA	NA	NA	NA	0	0	0	0	0	0	0	0	0	0
4930518P08Rik	0	NA	NA	NA	NA	NA	0	0	0	0	0	0	0	0	0	0
4930519D14Rik	0.319421	0.147184	0.177322	0.741628	0.458313	NA	0	0	0	0	0	2.96833	3.05303	0	0	0
4930519F09Rik	0	NA	NA	NA	NA	NA	0	0	0	0	0	0	0	0	0	0
4930519F16Rik	0.0684735	0.0179506	0.160383	0.111923	0.910884	NA	0	0.805216	0	0	0	0	0	0	0	0
4930519F24Rik	0	NA	NA	NA	NA	NA	0	0	0	0	0	0	0	0	0	0
4930519G04Rik	0.0974228	0.0585247	0.160383	0.364907	0.715181	NA	0	0	0	0	0	0	0	0	2.24073	0
4930519H02Rik	0	NA	NA	NA	NA	NA	0	0	0	0	0	0	0	0	0	0
4930519K11Rik	0	NA	NA	NA	NA	NA	0	0	0	0	0	0	0	0	0	0
4930519L02Rik	0	NA	NA	NA	NA	NA	0	0	0	0	0	0	0	0	0	0
4930520E11Rik	7.7764	0.0243802	0.395297	0.0811442	0.935327	0.962988	9.09907	2.41565	7.00781	12.0475	11.3016	14.8416	12.2121	10.2017	4.48145	0
4930520O04Rik	8.36086	0.116847	0.381868	0.272833	0.784982	0.868634	6.06604	7.24694	13.0145	4.819	2.8254	4.45249	7.63258	0	13.4444	13.0082
4930520P13Rik	0	NA	NA	NA	NA	NA	0	0	0	0	0	0	0	0	0	0
4930521E06Rik	0	NA	NA	NA	NA	NA	0	0	0	0	0	0	0	0	0	0
4930521O11Rik	0	NA	NA	NA	NA	NA	0	0	0	0	0	0	0	0	0	0
4930521O17Rik	0	NA	NA	NA	NA	NA	0	0	0	0	0	0	0	0	0	0
4930522H14Rik	0	NA	NA	NA	NA	NA	0	0	0	0	0	0	0	0	0	0
4930522L14Rik	77.7038	-0.0487183	0.169785	-0.282917	0.77724	0.863311	77.0388	98.2363	77.0859	69.0723	83.8203	72.724	61.0606	79.9134	94.1105	87.3409
4930522O17Rik	0	NA	NA	NA	NA	NA	0	0	0	0	0	0	0	0	0	0
4930522P08Rik	2.50962	0.142357	0.432421	0.279389	0.779947	0.865208	0.606604	3.22086	0	3.21267	1.8836	0	0	3.40057	4.48145	3.71663
4930523C07Rik	7.77268	1.62944	0.394122	3.98921	6.63e-05	0.000397536	3.03302	4.02608	10.0112	3.21267	2.8254	37.1041	32.0568	5.10086	15.6851	11.1499
4930523O13Rik	0	NA	NA	NA	NA	NA	0	0	0	0	0	0	0	0	0	0
4930524B15Rik	1.7467	0.132391	0.396199	0.360578	0.718415	0.821149	4.85284	2.41565	0	3.21267	0	0	0	3.40057	4.48145	7.43327
4930524B17Rik	0	NA	NA	NA	NA	NA	0	0	0	0	0	0	0	0	0	0
4930524C18Rik	0	NA	NA	NA	NA	NA	0	0	0	0	0	0	0	0	0	0
4930524J08Rik	17.5176	0.562512	0.396936	1.40733	0.159329	0.285935	27.2972	22.546	4.00446	14.457	7.53441	25.2308	56.4811	20.4034	20.1665	9.29158
4930524O05Rik	0	NA	NA	NA	NA	NA	0	0	0	0	0	0	0	0	0	0
4930524O08Rik	0	NA	NA	NA	NA	NA	0	0	0	0	0	0	0	0	0	0
4930525C09Rik	0	NA	NA	NA	NA	NA	0	0	0	0	0	0	0	0	0	0
4930525D18Rik	0.365129	0	0.211508	0	1	NA	0	0	0	0	0	0	0	0	0	0
4930525G20Rik	0.108846	0.0382377	0.160383	0.238418	0.811557	NA	0	0	0	0.803166	0	0	0	1.70029	0	0
4930526F13Rik	0	NA	NA	NA	NA	NA	0	0	0	0	0	0	0	0	0	0
4930526H09Rik	2.21104	1.32702	0.418107	3.05395	0.00225851	0.00867247	0.606604	0	0	0.803166	0	0	1.52652	3.40057	15.6851	7.43327
4930526I15Rik	44.6796	-0.00582322	0.230867	-0.00878761	0.992989	0.99612	35.1831	55.5599	51.0569	65.0565	43.3229	54.914	33.5833	52.7088	47.0552	61.3244
4930526L06Rik	0.346277	0.139673	0.160383	0.753645	0.451062	NA	0	0	0	0	0	0	6.10606	0	0	1.85832
4930527A07Rik	0	NA	NA	NA	NA	NA	0	0	0	0	0	0	0	0	0	0
4930527F14Rik	0	NA	NA	NA	NA	NA	0	0	0	0	0	0	0	0	0	0
4930527G23Rik	0	NA	NA	NA	NA	NA	0	0	0	0	0	0	0	0	0	0
4930527J03Rik	0	NA	NA	NA	NA	NA	0	0	0	0	0	0	0	0	0	0
4930528A17Rik	5.53525	0.00715339	0.4171	0.0227974	0.981812	0.989616	3.03302	3.22086	4.00446	7.2285	10.3598	4.45249	4.57955	5.10086	4.48145	9.29158
4930528D03Rik	0	NA	NA	NA	NA	NA	0	0	0	0	0	0	0	0	0	0
4930528G23Rik	0	NA	NA	NA	NA	NA	0	0	0	0	0	0	0	0	0	0
4930528H21Rik	0.0974228	0.0585247	0.160383	0.364907	0.715181	NA	0	0	0	0	0	0	0	0	2.24073	0
4930528P14Rik	0	NA	NA	NA	NA	NA	0	0	0	0	0	0	0	0	0	0
4930529C04Rik	0.0263741	0.0179506	0.160383	0.111924	0.910883	NA	0.606604	0	0	0	0	0	0	0	0	0
4930529I22Rik	0	NA	NA	NA	NA	NA	0	0	0	0	0	0	0	0	0	0
4930529K09Rik	0	NA	NA	NA	NA	NA	0	0	0	0	0	0	0	0	0	0
4930529L06Rik	0	NA	NA	NA	NA	NA	0	0	0	0	0	0	0	0	0	0
4930529N20Rik	0	NA	NA	NA	NA	NA	0	0	0	0	0	0	0	0	0	0
4930532I03Rik	0	NA	NA	NA	NA	NA	0	0	0	0	0	0	0	0	0	0
4930532M18Rik	0.0341491	0	0.160383	0	1	NA	0	0	0	0	0	0	0	0	0	0
4930533B01Rik	0	NA	NA	NA	NA	NA	0	0	0	0	0	0	0	0	0	0
4930533I22Rik	0.13274	0.0788117	0.160383	0.4914	0.623143	NA	0	0	0	0	0	0	3.05303	0	0	0
4930533K18Rik	0	NA	NA	NA	NA	NA	0	0	0	0	0	0	0	0	0	0
4930533N22Rik	0	NA	NA	NA	NA	NA	0	0	0	0	0	0	0	0	0	0
4930533P14Rik	0	NA	NA	NA	NA	NA	0	0	0	0	0	0	0	0	0	0
4930534D22Rik	0.0848466	0	0.160383	0	1	NA	0	0	0	0	0	0	0	0	0	0
4930534H03Rik	0.0950428	0	0.160383	0	1	NA	0	0	0	0	0	0	0	0	0	0
4930535L15Rik	0.147851	0.0788117	0.160383	0.4914	0.623143	NA	0	0	0	0	0	0	0	3.40057	0	0
4930535O05Rik	0	NA	NA	NA	NA	NA	0	0	0	0	0	0	0	0	0	0
4930538E20Rik	0	NA	NA	NA	NA	NA	0	0	0	0	0	0	0	0	0	0
4930538L07Rik	0	NA	NA	NA	NA	NA	0	0	0	0	0	0	0	0	0	0
4930539C22Rik	0	NA	NA	NA	NA	NA	0	0	0	0	0	0	0	0	0	0
4930539J05Rik	2.25136	0.372005	0.423157	0.885368	0.375958	0.533171	1.21321	2.41565	3.00335	0	0	5.93665	4.57955	0	0	1.85832
4930539M17Rik	0	NA	NA	NA	NA	NA	0	0	0	0	0	0	0	0	0	0
4930539N22Rik	0	NA	NA	NA	NA	NA	0	0	0	0	0	0	0	0	0	0
4930540E01Rik	0	NA	NA	NA	NA	NA	0	0	0	0	0	0	0	0	0	0
4930540M03Rik	0	NA	NA	NA	NA	NA	0	0	0	0	0	0	0	0	0	0
4930541O19Rik	0	NA	NA	NA	NA	NA	0	0	0	0	0	0	0	0	0	0
4930542C21Rik	0	NA	NA	NA	NA	NA	0	0	0	0	0	0	0	0	0	0
4930542D17Rik	0.051451	0.0179506	0.160383	0.111923	0.910884	NA	0.606604	0	0	0	0	0	0	0	0	0
4930542M03Rik	0	NA	NA	NA	NA	NA	0	0	0	0	0	0	0	0	0	0
4930542N06Rik	0.0527482	-0.00233638	0.160383	-0.00348617	0.997218	NA	1.21321	0	0	0	0	0	0	0	0	0
4930543D07Rik	0	NA	NA	NA	NA	NA	0	0	0	0	0	0	0	0	0	0
4930543E12Rik	0.133348	0	0.160383	0	1	NA	0	0	0	0	0	0	0	0	0	0
4930543I03Rik	0.0334641	0	0.160383	0	1	NA	0	0	0	0	0	0	0	0	0	0
4930543I11Rik	0	NA	NA	NA	NA	NA	0	0	0	0	0	0	0	0	0	0
4930543N07Rik	0	NA	NA	NA	NA	NA	0	0	0	0	0	0	0	0	0	0
4930544D05Rik	0.419743	0.201954	0.247728	0.781342	0.434601	NA	0.606604	0	0	0	0	0	3.05303	0	0	1.85832
4930544F09Rik	0.109023	0.0179506	0.160383	0.111922	0.910886	NA	0	0	0	0.803166	0	0	0	0	0	0
4930544G11Rik	0	NA	NA	NA	NA	NA	0	0	0	0	0	0	0	0	0	0
4930544M13Rik	0	NA	NA	NA	NA	NA	0	0	0	0	0	0	0	0	0	0
4930545E07Rik	0	NA	NA	NA	NA	NA	0	0	0	0	0	0	0	0	0	0
4930545H06Rik	0	NA	NA	NA	NA	NA	0	0	0	0	0	0	0	0	0	0
4930545L08Rik	0	NA	NA	NA	NA	NA	0	0	0	0	0	0	0	0	0	0
4930545L23Rik	0	NA	NA	NA	NA	NA	0	0	0	0	0	0	0	0	0	0
4930546C10Rik	0.313964	0.143329	0.213037	0.67279	0.501081	NA	0	0	0	0	0	0	1.52652	0	2.24073	0
4930546K05Rik	0	NA	NA	NA	NA	NA	0	0	0	0	0	0	0	0	0	0
4930547E08Rik	0	NA	NA	NA	NA	NA	0	0	0	0	0	0	0	0	0	0
4930547E14Rik	0	NA	NA	NA	NA	NA	0	0	0	0	0	0	0	0	0	0
4930547H16Rik	0	NA	NA	NA	NA	NA	0	0	0	0	0	0	0	0	0	0
4930548G05Rik	0	NA	NA	NA	NA	NA	0	0	0	0	0	0	0	0	0	0
4930548G14Rik	0	NA	NA	NA	NA	NA	0	0	0	0	0	0	0	0	0	0
4930548H24Rik	1.41494	0.161724	0.398813	0.39968	0.689392	0.800987	1.21321	1.61043	0	0	2.8254	5.93665	0	0	0	1.85832
4930548J01Rik	0	NA	NA	NA	NA	NA	0	0	0	0	0	0	0	0	0	0
4930548K13Rik	0	NA	NA	NA	NA	NA	0	0	0	0	0	0	0	0	0	0
4930549C15Rik	0	NA	NA	NA	NA	NA	0	0	0	0	0	0	0	0	0	0
4930549G23Rik	0.316021	0.261048	0.280368	0.938132	0.348177	NA	0	0	0	0	0	1.48416	1.52652	0	0	0
4930549P19Rik	0	NA	NA	NA	NA	NA	0	0	0	0	0	0	0	0	0	0
4930550C14Rik	4.44869	-0.817917	0.423837	-2.03217	0.0421368	0.101171	2.42642	5.63651	1.00112	9.638	5.65081	0	0	1.70029	0	5.57495
4930550C17Rik	0	NA	NA	NA	NA	NA	0	0	0	0	0	0	0	0	0	0
4930552N02Rik	0	NA	NA	NA	NA	NA	0	0	0	0	0	0	0	0	0	0
4930552P06Rik	0	NA	NA	NA	NA	NA	0	0	0	0	0	0	0	0	0	0
4930552P12Rik	15.4797	1.8913	0.306893	6.0756	1.24e-09	2.31e-08	6.06604	5.63651	6.0067	11.2443	11.3016	41.5566	21.3712	37.4063	47.0552	35.308
4930553C11Rik	0	NA	NA	NA	NA	NA	0	0	0	0	0	0	0	0	0	0
4930553E22Rik	0	NA	NA	NA	NA	NA	0	0	0	0	0	0	0	0	0	0
4930553J12Rik	0	NA	NA	NA	NA	NA	0	0	0	0	0	0	0	0	0	0
4930553P18Rik	0.107898	0.0179506	0.160383	0.11192	0.910887	NA	0	0	0	0.803166	0	0	0	0	0	0
4930554C24Rik	0	NA	NA	NA	NA	NA	0	0	0	0	0	0	0	0	0	0
4930554G24Rik	0	NA	NA	NA	NA	NA	0	0	0	0	0	0	0	0	0	0
4930554H23Rik	0	NA	NA	NA	NA	NA	0	0	0	0	0	0	0	0	0	0
4930554I06Rik	0	NA	NA	NA	NA	NA	0	0	0	0	0	0	0	0	0	0
4930554P06Rik	0	NA	NA	NA	NA	NA	0	0	0	0	0	0	0	0	0	0
4930555A03Rik	21.5656	-0.0729578	0.326955	-0.22283	0.823668	0.891578	20.6246	16.1043	28.0312	32.1267	14.127	11.8733	12.2121	40.8068	15.6851	24.1581
4930555B11Rik	0.0974228	0.0585247	0.160383	0.364907	0.715181	NA	0	0	0	0	0	0	0	0	2.24073	0
4930555B12Rik	0	NA	NA	NA	NA	NA	0	0	0	0	0	0	0	0	0	0
4930555F03Rik	0	NA	NA	NA	NA	NA	0	0	0	0	0	0	0	0	0	0
4930555G01Rik	0	NA	NA	NA	NA	NA	0	0	0	0	0	0	0	0	0	0
4930555G07Rik	0	NA	NA	NA	NA	NA	0	0	0	0	0	0	0	0	0	0
4930555G21Rik	0	NA	NA	NA	NA	NA	0	0	0	0	0	0	0	0	0	0
4930555K05Rik	0	NA	NA	NA	NA	NA	0	0	0	0	0	0	0	0	0	0
4930555K19Rik	0.058554	0	0.160383	0	1	NA	0	0	0	0	0	0	0	0	0	0
4930555M17Rik	0	NA	NA	NA	NA	NA	0	0	0	0	0	0	0	0	0	0
4930556A17Rik	0	NA	NA	NA	NA	NA	0	0	0	0	0	0	0	0	0	0
4930556C24Rik	0	NA	NA	NA	NA	NA	0	0	0	0	0	0	0	0	0	0
4930556G01Rik	0	NA	NA	NA	NA	NA	0	0	0	0	0	0	0	0	0	0
4930556I23Rik	0	NA	NA	NA	NA	NA	0	0	0	0	0	0	0	0	0	0
4930556J02Rik	0	NA	NA	NA	NA	NA	0	0	0	0	0	0	0	0	0	0
4930556L07Rik	0	NA	NA	NA	NA	NA	0	0	0	0	0	0	0	0	0	0
4930556M19Rik	14.1341	0.103928	0.297129	0.383042	0.701689	0.809366	20.6246	16.1043	8.00893	15.2602	16.9524	16.3258	19.8447	22.1037	13.4444	13.0082
4930556N09Rik	0	NA	NA	NA	NA	NA	0	0	0	0	0	0	0	0	0	0
4930556N13Rik	0	NA	NA	NA	NA	NA	0	0	0	0	0	0	0	0	0	0
4930557B15Rik	0	NA	NA	NA	NA	NA	0	0	0	0	0	0	0	0	0	0
4930557F08Rik	0	NA	NA	NA	NA	NA	0	0	0	0	0	0	0	0	0	0
4930557F10Rik	0	NA	NA	NA	NA	NA	0	0	0	0	0	0	0	0	0	0
4930557J02Rik	0	NA	NA	NA	NA	NA	0	0	0	0	0	0	0	0	0	0
4930557K07Rik	0.0501538	0	0.160383	0	1	NA	0	0	0	0	0	0	0	0	0	0
4930558C23Rik	0	NA	NA	NA	NA	NA	0	0	0	0	0	0	0	0	0	0
4930558F17Rik	0	NA	NA	NA	NA	NA	0	0	0	0	0	0	0	0	0	0
4930558G05Rik	0	NA	NA	NA	NA	NA	0	0	0	0	0	0	0	0	0	0
4930558J18Rik	13.3973	-0.319317	0.398443	-0.812431	0.416544	0.571614	24.8708	24.1565	12.0134	5.62216	7.53441	13.3575	10.6856	5.10086	20.1665	5.57495
4930558K02Rik	0.0263741	0.0179506	0.160383	0.111924	0.910883	NA	0.606604	0	0	0	0	0	0	0	0	0
4930559C10Rik	0	NA	NA	NA	NA	NA	0	0	0	0	0	0	0	0	0	0
4930562C15Rik	2.18667	-0.162069	0.411825	-0.3405	0.73348	0.831385	1.21321	0	8.00893	3.21267	1.8836	1.48416	0	5.10086	2.24073	1.85832
4930562F07Rik	0.0282822	0	0.160383	0	1	NA	0	0	0	0	0	0	0	0	0	0
4930562F17Rik	0	NA	NA	NA	NA	NA	0	0	0	0	0	0	0	0	0	0
4930563E18Rik	0.304272	0.0903762	0.171288	0.527626	0.597759	NA	0	0	0	0	0	1.48416	0	0	0	1.85832
4930563E22Rik	2.36119	0.0873935	0.42177	0.217122	0.828113	0.894651	3.63963	3.22086	1.00112	1.60633	1.8836	0	1.52652	11.902	0	0
4930563F08Rik	0	NA	NA	NA	NA	NA	0	0	0	0	0	0	0	0	0	0
4930563H07Rik	0.0490255	0	0.160383	0	1	NA	0	0	0	0	0	0	0	0	0	0
4930563I02Rik	0	NA	NA	NA	NA	NA	0	0	0	0	0	0	0	0	0	0
4930563J15Rik	0.0603709	0	0.160383	0	1	NA	0	0	0	0	0	0	0	0	0	0
4930563M20Rik	0	NA	NA	NA	NA	NA	0	0	0	0	0	0	0	0	0	0
4930563M21Rik	0	NA	NA	NA	NA	NA	0	0	0	0	0	0	0	0	0	0
4930564C03Rik	0	NA	NA	NA	NA	NA	0	0	0	0	0	0	0	0	0	0
4930564D02Rik	0.206878	0.0388806	0.161676	0.240484	0.809955	NA	0	0	0	0	0.941801	0	0	1.70029	0	0
4930565D16Rik	0	NA	NA	NA	NA	NA	0	0	0	0	0	0	0	0	0	0
4930565N06Rik	0	NA	NA	NA	NA	NA	0	0	0	0	0	0	0	0	0	0
4930566D17Rik	0	NA	NA	NA	NA	NA	0	0	0	0	0	0	0	0	0	0
4930567H12Rik	0	NA	NA	NA	NA	NA	0	0	0	0	0	0	0	0	0	0
4930567H17Rik	0	NA	NA	NA	NA	NA	0	0	0	0	0	0	0	0	0	0
4930567J20Rik	0	NA	NA	NA	NA	NA	0	0	0	0	0	0	0	0	0	0
4930567K12Rik	0	NA	NA	NA	NA	NA	0	0	0	0	0	0	0	0	0	0
4930567K20Rik	0	NA	NA	NA	NA	NA	0	0	0	0	0	0	0	0	0	0
4930568A12Rik	4.65283	0.332147	0.42729	0.787754	0.430841	0.585452	2.42642	3.22086	9.01004	4.01583	0.941801	5.93665	0	10.2017	11.2036	1.85832
4930568A13Rik	0	NA	NA	NA	NA	NA	0	0	0	0	0	0	0	0	0	0
4930568D16Rik	0	NA	NA	NA	NA	NA	0	0	0	0	0	0	0	0	0	0
4930568E12Rik	0	NA	NA	NA	NA	NA	0	0	0	0	0	0	0	0	0	0
4930568G15Rik	0	NA	NA	NA	NA	NA	0	0	0	0	0	0	0	0	0	0
4930570E01Rik	0	NA	NA	NA	NA	NA	0	0	0	0	0	0	0	0	0	0
4930570E03Rik	0	NA	NA	NA	NA	NA	0	0	0	0	0	0	0	0	0	0
4930570G19Rik	0.490207	0.223611	0.189277	0.984038	0.325097	NA	0	0	0	0	0	5.93665	1.52652	0	2.24073	0
4930571K23Rik	0	NA	NA	NA	NA	NA	0	0	0	0	0	0	0	0	0	0
4930571O06Rik	0	NA	NA	NA	NA	NA	0	0	0	0	0	0	0	0	0	0
4930572G02Rik	0	NA	NA	NA	NA	NA	0	0	0	0	0	0	0	0	0	0
4930572K03Rik	0	NA	NA	NA	NA	NA	0	0	0	0	0	0	0	0	0	0
4930572O03Rik	0	NA	NA	NA	NA	NA	0	0	0	0	0	0	0	0	0	0
4930572O13Rik	0	NA	NA	NA	NA	NA	0	0	0	0	0	0	0	0	0	0
4930573C08Rik	0	NA	NA	NA	NA	NA	0	0	0	0	0	0	0	0	0	0
4930573C15Rik	0	NA	NA	NA	NA	NA	0	0	0	0	0	0	0	0	0	0
4930573H18Rik	0	NA	NA	NA	NA	NA	0	0	0	0	0	0	0	0	0	0
4930573O16Rik	0.361448	0.0968064	0.250819	0.386015	0.699486	NA	0	0	0	0	1.8836	0	0	1.70029	0	1.85832
4930577N17Rik	10.2672	0.0857379	0.355211	0.257619	0.796701	0.876068	15.1651	14.4939	6.0067	8.83483	7.53441	16.3258	13.7386	11.902	6.72218	7.43327
4930578E11Rik	0	NA	NA	NA	NA	NA	0	0	0	0	0	0	0	0	0	0
4930578G10Rik	0	NA	NA	NA	NA	NA	0	0	0	0	0	0	0	0	0	0
4930578I06Rik	0	NA	NA	NA	NA	NA	0	0	0	0	0	0	0	0	0	0
4930578L24Rik	3.88845	0.240312	0.42123	0.555052	0.578859	0.71298	5.45944	0.805216	5.00558	1.60633	2.8254	0	7.63258	6.80114	2.24073	3.71663
4930578M01Rik	1.16287	-0.312672	0.391098	-0.485839	0.627082	0.753628	1.21321	4.02608	1.00112	0.803166	4.70901	1.48416	0	0	6.72218	0
4930578N18Rik	0	NA	NA	NA	NA	NA	0	0	0	0	0	0	0	0	0	0
4930579C12Rik	0.299292	0.104624	0.211339	0.495045	0.620569	NA	0	0	0	0	0	0	0	1.70029	0	0
4930579D09Rik	0	NA	NA	NA	NA	NA	0	0	0	0	0	0	0	0	0	0
4930579F01Rik	0.0435268	0.0179506	0.160383	0.111924	0.910883	NA	0	0	1.00112	0	0	0	0	0	0	0
4930579G18Rik	1.39793	0.674984	0.416982	1.76004	0.0784017	0.165621	0	0	1.00112	0.803166	0	0	6.10606	0	0	1.85832
4930579G24Rik	139.906	-0.519084	0.288769	-1.80732	0.070712	0.152641	204.426	215.798	111.124	111.64	83.8203	114.281	112.962	71.412	96.3512	85.4826
4930579H20Rik	0	NA	NA	NA	NA	NA	0	0	0	0	0	0	0	0	0	0
4930579J19Rik	0	NA	NA	NA	NA	NA	0	0	0	0	0	0	0	0	0	0
4930579K19Rik	3.76924	-0.309881	0.434615	-0.598578	0.549454	0.689113	1.21321	2.41565	10.0112	4.01583	13.1852	7.42082	7.63258	1.70029	0	3.71663
4930579P08Rik	0	NA	NA	NA	NA	NA	0	0	0	0	0	0	0	0	0	0
4930581F22Rik	13.0011	0.167319	0.323699	0.529746	0.596288	0.727666	12.1321	15.2991	13.0145	11.2443	10.3598	11.8733	30.5303	8.50143	17.9258	1.85832
4930583I09Rik	0	NA	NA	NA	NA	NA	0	0	0	0	0	0	0	0	0	0
4930583K01Rik	0.0663702	0.0585247	0.160383	0.364907	0.715181	NA	0	0	0	0	0	0	1.52652	0	0	0
4930583P06Rik	0	NA	NA	NA	NA	NA	0	0	0	0	0	0	0	0	0	0
4930584F24Rik	0	NA	NA	NA	NA	NA	0	0	0	0	0	0	0	0	0	0
4930586N03Rik	0	NA	NA	NA	NA	NA	0	0	0	0	0	0	0	0	0	0
4930587E11Rik	0	NA	NA	NA	NA	NA	0	0	0	0	0	0	0	0	0	0
4930588J15Rik	0	NA	NA	NA	NA	NA	0	0	0	0	0	0	0	0	0	0
4930588K23Rik	0	NA	NA	NA	NA	NA	0	0	0	0	0	0	0	0	0	0
4930589L23Rik	0.538152	0.352392	0.3215	1.12955	0.258667	NA	0	0.805216	0	0	0	0	3.05303	0	2.24073	0
4930590A17Rik	0	NA	NA	NA	NA	NA	0	0	0	0	0	0	0	0	0	0
4930590J08Rik	2.15544	-0.136855	0.432201	-0.444604	0.656606	0.776192	0.606604	0.805216	1.00112	2.4095	4.70901	4.45249	0	1.70029	0	0
4930590L14Rik	0	NA	NA	NA	NA	NA	0	0	0	0	0	0	0	0	0	0
4930590L20Rik	0	NA	NA	NA	NA	NA	0	0	0	0	0	0	0	0	0	0
4930591A17Rik	0	NA	NA	NA	NA	NA	0	0	0	0	0	0	0	0	0	0
4930591E09Rik	0	NA	NA	NA	NA	NA	0	0	0	0	0	0	0	0	0	0
4930592A05Rik	0.0364314	0	0.160383	0	1	NA	0	0	0	0	0	0	0	0	0	0
4930592C13Rik	0.722632	-0.386269	0.325255	-0.961645	0.336228	NA	0	0	1.00112	5.62216	1.8836	1.48416	0	0	0	0
4930592I03Rik	0	NA	NA	NA	NA	NA	0	0	0	0	0	0	0	0	0	0
4930593A02Rik	1.74213	-0.823746	0.423103	-2.09215	0.0364251	0.0897933	2.42642	3.22086	2.00223	1.60633	3.7672	0	1.52652	0	0	0
4930593C16Rik	0	NA	NA	NA	NA	NA	0	0	0	0	0	0	0	0	0	0
4930594C11Rik	1.61491	0.793581	0.40557	2.14712	0.0317839	0.0805678	0	0	2.00223	0	0	0	1.52652	1.70029	11.2036	0
4930594M22Rik	2.67843	0.782217	0.427968	1.84794	0.0646111	0.142028	1.81981	0	0	2.4095	0.941801	1.48416	10.6856	3.40057	0	5.57495
4930594O21Rik	0.0974228	0.0585247	0.160383	0.364907	0.715181	NA	0	0	0	0	0	0	0	0	2.24073	0
4930595D18Rik	0.0807964	0.0585247	0.160383	0.364907	0.715181	NA	0	0	0	0	0	0	0	0	0	1.85832
4930595L18Rik	0	NA	NA	NA	NA	NA	0	0	0	0	0	0	0	0	0	0
4930595M18Rik	0	NA	NA	NA	NA	NA	0	0	0	0	0	0	0	0	0	0
4930596D02Rik	0	NA	NA	NA	NA	NA	0	0	0	0	0	0	0	0	0	0
4930596I21Rik	1.02563	0.235326	0.381207	0.631219	0.527897	0.671967	0	0.805216	0	0.803166	0.941801	1.48416	3.05303	0	0	0
4930597A21Rik	0.102859	0.0585247	0.160383	0.364904	0.715183	NA	0	0	0	0	0	0	1.52652	0	0	0
4930597G03Rik	0	NA	NA	NA	NA	NA	0	0	0	0	0	0	0	0	0	0
4930597O21Rik	1.7749	0.974899	0.428688	2.15175	0.0314171	0.0797286	0.606604	0	2.00223	0	1.8836	7.42082	7.63258	0	4.48145	0
4930598A11Rik	0	NA	NA	NA	NA	NA	0	0	0	0	0	0	0	0	0	0
4930598F16Rik	0	NA	NA	NA	NA	NA	0	0	0	0	0	0	0	0	0	0
4930598N05Rik	0	NA	NA	NA	NA	NA	0	0	0	0	0	0	0	0	0	0
4930599N23Rik	38.8557	2.10368	0.320871	6.44555	1.15e-10	2.79e-09	9.09907	6.44173	31.0346	21.6855	32.0212	111.312	164.864	83.314	91.8697	91.0575
4931400O07Rik	0	NA	NA	NA	NA	NA	0	0	0	0	0	0	0	0	0	0
4931402G19Rik	0.113129	0	0.160383	0	1	NA	0	0	0	0	0	0	0	0	0	0
4931403E22Rik	0.851357	0.704126	0.374926	1.93931	0.0524632	NA	0	0	0	0.803166	0	2.96833	0	0	0	5.57495
4931403G20Rik	0	NA	NA	NA	NA	NA	0	0	0	0	0	0	0	0	0	0
4931406B18Rik	0.376718	0.0414347	0.206887	0.16203	0.871282	NA	1.21321	0	0	0	0	0	0	0	2.24073	0
4931406C07Rik	596.611	0.0433008	0.109362	0.396187	0.691967	0.803022	586.587	487.156	616.687	586.311	686.573	644.127	599.92	598.5	593.792	615.103
4931406H21Rik	2.69492	0.344251	0.43344	0.828691	0.40728	0.562652	1.21321	1.61043	3.00335	6.42533	1.8836	5.93665	3.05303	10.2017	0	1.85832
4931408C20Rik	0.189533	0.026811	0.194105	0.137919	0.890304	NA	0.606604	0	0	0	0	0	0	0	0	0
4931408D14Rik	0.0334641	0	0.160383	0	1	NA	0	0	0	0	0	0	0	0	0	0
4931413K12Rik	0.129058	0.0788117	0.160383	0.4914	0.623143	NA	0	0	0	0	0	2.96833	0	0	0	0
4931414P19Rik	85.4099	0.567457	0.186934	3.04179	0.00235175	0.0089868	85.5312	86.1581	65.0725	81.923	74.4023	175.131	151.125	79.9134	85.1476	98.4908
4931415C17Rik	0.311817	-0.118193	0.272025	-0.383342	0.701466	NA	0.606604	1.61043	0	0.803166	0	0	0	0	0	0
4931417E11Rik	0	NA	NA	NA	NA	NA	0	0	0	0	0	0	0	0	0	0
4931419H13Rik	0	NA	NA	NA	NA	NA	0	0	0	0	0	0	0	0	0	0
4931420L22Rik	0	NA	NA	NA	NA	NA	0	0	0	0	0	0	0	0	0	0
4931422A03Rik	0	NA	NA	NA	NA	NA	0	0	0	0	0	0	0	0	0	0
4931428F04Rik	84.4961	0.093997	0.209593	0.453138	0.65045	0.771253	117.075	97.4311	74.0826	75.4976	70.6351	108.344	114.489	78.2131	105.314	61.3244
4931428L18Rik	0	NA	NA	NA	NA	NA	0	0	0	0	0	0	0	0	0	0
4931429L15Rik	0	NA	NA	NA	NA	NA	0	0	0	0	0	0	0	0	0	0
4931429P17Rik	0	NA	NA	NA	NA	NA	0	0	0	0	0	0	0	0	0	0
4931430N09Rik	0	NA	NA	NA	NA	NA	0	0	0	0	0	0	0	0	0	0
4931431B13Rik	1.41143	1.18796	0.414463	2.70513	0.00682769	0.0221996	0	0	1.00112	0	0.941801	2.96833	0	3.40057	8.9629	3.71663
4931431C16Rik	0.0364888	0	0.160383	0	1	NA	0	0	0	0	0	0	0	0	0	0
4931439C15Rik	0	NA	NA	NA	NA	NA	0	0	0	0	0	0	0	0	0	0
4931440J10Rik	0.627578	0.147475	0.320951	0.53631	0.591744	NA	0	0.805216	0	0	0	0	0	1.70029	0	0
4931440P22Rik	28.5309	-0.035364	0.274698	-0.129496	0.896965	0.938735	20.0179	28.1826	38.0424	29.7172	27.3122	31.1674	35.1098	18.7031	20.1665	31.5914
4932411N23Rik	0	NA	NA	NA	NA	NA	0	0	0	0	0	0	0	0	0	0
4932412D23Rik	0	NA	NA	NA	NA	NA	0	0	0	0	0	0	0	0	0	0
4932413F04Rik	0	NA	NA	NA	NA	NA	0	0	0	0	0	0	0	0	0	0
4932414J04Rik	0	NA	NA	NA	NA	NA	0	0	0	0	0	0	0	0	0	0
4932414N04Rik	0	NA	NA	NA	NA	NA	0	0	0	0	0	0	0	0	0	0
4932415M13Rik	0	NA	NA	NA	NA	NA	0	0	0	0	0	0	0	0	0	0
4932416K20Rik	0	NA	NA	NA	NA	NA	0	0	0	0	0	0	0	0	0	0
4932429P05Rik	0	NA	NA	NA	NA	NA	0	0	0	0	0	0	0	0	0	0
4932431L22Rik	0	NA	NA	NA	NA	NA	0	0	0	0	0	0	0	0	0	0
4932431P20Rik	0	NA	NA	NA	NA	NA	0	0	0	0	0	0	0	0	0	0
4932435O22Rik	0	NA	NA	NA	NA	NA	0	0	0	0	0	0	0	0	0	0
4932437C15Rik	0	NA	NA	NA	NA	NA	0	0	0	0	0	0	0	0	0	0
4932438A13Rik	886.328	1.05007	0.179142	5.86048	4.62e-09	7.55e-08	577.487	503.26	716.799	746.945	826.901	1558.37	1726.49	1350.03	1418.38	1159.59
4932438H23Rik	2.1896	-0.711492	0.418112	-2.27922	0.0226541	0.0608674	1.81981	2.41565	2.00223	4.819	0.941801	0	0	0	0	0
4932441J04Rik	1.35265	1.07009	0.42768	2.27315	0.0230173	0.0617296	0.606604	0.805216	1.00112	0.803166	0.941801	1.48416	3.05303	6.80114	6.72218	1.85832
4932443L11Rik	0	NA	NA	NA	NA	NA	0	0	0	0	0	0	0	0	0	0
4932702P03Rik	0	NA	NA	NA	NA	NA	0	0	0	0	0	0	0	0	0	0
4933400A11Rik	0	NA	NA	NA	NA	NA	0	0	0	0	0	0	0	0	0	0
4933400B14Rik	0	NA	NA	NA	NA	NA	0	0	0	0	0	0	0	0	0	0
4933400C23Rik	0	NA	NA	NA	NA	NA	0	0	0	0	0	0	0	0	0	0
4933400F21Rik	0.0974228	0.0585247	0.160383	0.364907	0.715181	NA	0	0	0	0	0	0	0	0	2.24073	0
4933400L20Rik	0	NA	NA	NA	NA	NA	0	0	0	0	0	0	0	0	0	0
4933401B06Rik	0	NA	NA	NA	NA	NA	0	0	0	0	0	0	0	0	0	0
4933401D09Rik	0.431073	0.156059	0.182908	0.810988	0.417373	NA	0	0	0	0	0	0	4.57955	0	2.24073	0
4933401H06Rik	0	NA	NA	NA	NA	NA	0	0	0	0	0	0	0	0	0	0
4933402C05Rik	0	NA	NA	NA	NA	NA	0	0	0	0	0	0	0	0	0	0
4933402C06Rik	0	NA	NA	NA	NA	NA	0	0	0	0	0	0	0	0	0	0
4933402D24Rik	0	NA	NA	NA	NA	NA	0	0	0	0	0	0	0	0	0	0
4933402J07Rik	0	NA	NA	NA	NA	NA	0	0	0	0	0	0	0	0	0	0
4933402J10Rik	0	NA	NA	NA	NA	NA	0	0	0	0	0	0	0	0	0	0
4933402J15Rik	0	NA	NA	NA	NA	NA	0	0	0	0	0	0	0	0	0	0
4933402N03Rik	0	NA	NA	NA	NA	NA	0	0	0	0	0	0	0	0	0	0
4933402N22Rik	0	NA	NA	NA	NA	NA	0	0	0	0	0	0	0	0	0	0
4933403O08Rik	0	NA	NA	NA	NA	NA	0	0	0	0	0	0	0	0	0	0
4933404G15Rik	0	NA	NA	NA	NA	NA	0	0	0	0	0	0	0	0	0	0
4933404K08Rik	0.0674602	0	0.160383	0	1	NA	0	0	0	0	0	0	0	0	0	0
4933404K13Rik	0	NA	NA	NA	NA	NA	0	0	0	0	0	0	0	0	0	0
4933404O12Rik	224.914	-1.17192	0.320546	-3.69259	0.000221978	0.00116259	405.212	400.997	169.189	150.192	127.143	112.796	93.1174	108.818	62.7403	91.0575
4933405D12Rik	0.287558	0.0689534	0.173656	0.397697	0.690853	NA	0	0	0	0.803166	0	0	0	3.40057	0	0
4933405E24Rik	0	NA	NA	NA	NA	NA	0	0	0	0	0	0	0	0	0	0
4933405L10Rik	0.338736	-0.136161	0.24252	-0.48793	0.625599	NA	1.21321	0	2.00223	0	0.941801	0	0	0	0	0
4933405O20Rik	0	NA	NA	NA	NA	NA	0	0	0	0	0	0	0	0	0	0
4933406B17Rik	0	NA	NA	NA	NA	NA	0	0	0	0	0	0	0	0	0	0
4933406C10Rik	2.58008	0.0630353	0.432842	0.119779	0.904658	0.943242	2.42642	1.61043	4.00446	1.60633	1.8836	4.45249	1.52652	0	6.72218	0
4933406D12Rik	0	NA	NA	NA	NA	NA	0	0	0	0	0	0	0	0	0	0
4933406F09Rik	0	NA	NA	NA	NA	NA	0	0	0	0	0	0	0	0	0	0
4933406G16Rik	0	NA	NA	NA	NA	NA	0	0	0	0	0	0	0	0	0	0
4933406I18Rik	0.258748	0.0875165	0.168668	0.518866	0.603854	NA	0	0	0	0	0	0	1.52652	1.70029	0	0
4933406J09Rik	0	NA	NA	NA	NA	NA	0	0	0	0	0	0	0	0	0	0
4933406J10Rik	0	NA	NA	NA	NA	NA	0	0	0	0	0	0	0	0	0	0
4933406K04Rik	0	NA	NA	NA	NA	NA	0	0	0	0	0	0	0	0	0	0
4933407E24Rik	0	NA	NA	NA	NA	NA	0	0	0	0	0	0	0	0	0	0
4933407G14Rik	0	NA	NA	NA	NA	NA	0	0	0	0	0	0	0	0	0	0
4933407I05Rik	0	NA	NA	NA	NA	NA	0	0	0	0	0	0	0	0	0	0
4933407K13Rik	18.4904	0.217296	0.302207	0.724965	0.468474	0.619825	19.4113	11.273	20.0223	22.4887	14.127	17.81	19.8447	37.4063	13.4444	14.8665
4933407L21Rik	0.2257	0.0585247	0.160383	0.364901	0.715185	NA	0	0	0	0	0	0	0	1.70029	0	0
4933407O12Rik	10.9213	-0.278754	0.423546	-0.678486	0.497463	0.645632	9.09907	15.2991	8.00893	12.0475	14.127	0	0	3.40057	22.4073	18.5832
4933408J17Rik	0.193541	0	0.160405	0	1	NA	0	0	0	0	0	0	0	0	0	0
4933408N05Rik	0	NA	NA	NA	NA	NA	0	0	0	0	0	0	0	0	0	0
4933409F18Rik	0	NA	NA	NA	NA	NA	0	0	0	0	0	0	0	0	0	0
4933409G03Rik	0	NA	NA	NA	NA	NA	0	0	0	0	0	0	0	0	0	0
4933409K07Rik	0	NA	NA	NA	NA	NA	0	0	0	0	0	0	0	0	0	0
4933411E08Rik	0.0285496	0	0.160383	0	1	NA	0	0	0	0	0	0	0	0	0	0
4933411G06Rik	0	NA	NA	NA	NA	NA	0	0	0	0	0	0	0	0	0	0
4933411K16Rik	0.879512	0.123637	0.384788	0.36958	0.711695	NA	1.81981	0.805216	0	0	0.941801	0	1.52652	0	4.48145	0
4933412E12Rik	169.891	2.29816	0.299031	7.61309	2.68e-14	1.41e-12	47.9218	41.066	74.0826	119.672	101.715	586.244	638.083	306.051	553.459	301.047
4933412E24Rik	0	NA	NA	NA	NA	NA	0	0	0	0	0	0	0	0	0	0
4933412O06Rik	0.132343	0.0382377	0.160383	0.238418	0.811557	NA	0	0	0	0.803166	0	0	0	0	2.24073	0
4933413J09Rik	0.293165	0.0990987	0.160383	0.65445	0.512822	NA	0	0	0	0	0	0	0	0	2.24073	3.71663
4933413L06Rik	0.0334641	0	0.160383	0	1	NA	0	0	0	0	0	0	0	0	0	0
4933414I15Rik	0	NA	NA	NA	NA	NA	0	0	0	0	0	0	0	0	0	0
4933416E03Rik	0	NA	NA	NA	NA	NA	0	0	0	0	0	0	0	0	0	0
4933416E14Rik	0	NA	NA	NA	NA	NA	0	0	0	0	0	0	0	0	0	0
4933416I08Rik	0	NA	NA	NA	NA	NA	0	0	0	0	0	0	0	0	0	0
4933416M06Rik	0	NA	NA	NA	NA	NA	0	0	0	0	0	0	0	0	0	0
4933416M07Rik	0.0546563	0.0179506	0.160383	0.111923	0.910884	NA	0.606604	0	0	0	0	0	0	0	0	0
4933416O17Rik	0	NA	NA	NA	NA	NA	0	0	0	0	0	0	0	0	0	0
4933417A18Rik	0	NA	NA	NA	NA	NA	0	0	0	0	0	0	0	0	0	0
4933417D19Rik	0.374673	-0.0196935	0.32753	-0.0439151	0.964972	NA	0	0	1.00112	0.803166	0	0	0	0	0	0
4933417E11Rik	5.20876	-0.764414	0.432475	-1.92466	0.0542723	0.123484	9.09907	7.24694	9.01004	1.60633	3.7672	0	0	1.70029	4.48145	3.71663
4933417G07Rik	0	NA	NA	NA	NA	NA	0	0	0	0	0	0	0	0	0	0
4933417O13Rik	0	NA	NA	NA	NA	NA	0	0	0	0	0	0	0	0	0	0
4933421I07Rik	0	NA	NA	NA	NA	NA	0	0	0	0	0	0	0	0	0	0
4933421O10Rik	29.9307	-0.396633	0.249384	-1.60446	0.108613	0.213328	31.5434	32.2086	42.0469	25.7013	25.4286	28.1991	21.3712	27.2046	22.4073	14.8665
4933422A05Rik	0.514885	-0.0931579	0.306354	-0.276035	0.782521	NA	1.81981	1.61043	0	0	0	0	0	0	2.24073	0
4933423K11Rik	0.687194	0.153019	0.33838	0.563432	0.573141	NA	0	0	2.00223	0	0	0	1.52652	0	0	1.85832
4933424G05Rik	0.152641	0.0179506	0.160383	0.11192	0.910887	NA	0.606604	0	0	0	0	0	0	0	0	0
4933424G06Rik	3.3929	-0.357053	0.431672	-0.844306	0.398498	0.554549	2.42642	0.805216	6.0067	9.638	0.941801	1.48416	3.05303	1.70029	2.24073	3.71663
4933424L21Rik	0	NA	NA	NA	NA	NA	0	0	0	0	0	0	0	0	0	0
4933424M12Rik	0	NA	NA	NA	NA	NA	0	0	0	0	0	0	0	0	0	0
4933425B07Rik	0	NA	NA	NA	NA	NA	0	0	0	0	0	0	0	0	0	0
4933426B08Rik	0.169693	0	0.160383	0	1	NA	0	0	0	0	0	0	0	0	0	0
4933427D06Rik	0.468269	-0.0160532	0.240455	-0.0324596	0.974106	NA	0	0	0	0.803166	0.941801	0	0	0	0	0
4933427D14Rik	140.842	0.288671	0.17034	1.69737	0.0896258	0.183764	132.24	173.121	116.129	139.751	108.307	158.805	158.758	139.423	203.906	169.107
4933427E11Rik	0.328049	0.094149	0.175527	0.541671	0.588045	NA	0	0	0	0	0	2.96833	0	0	0	0
4933427E13Rik	0	NA	NA	NA	NA	NA	0	0	0	0	0	0	0	0	0	0
4933427I04Rik	0	NA	NA	NA	NA	NA	0	0	0	0	0	0	0	0	0	0
4933427I22Rik	0	NA	NA	NA	NA	NA	0	0	0	0	0	0	0	0	0	0
4933428C19Rik	0	NA	NA	NA	NA	NA	0	0	0	0	0	0	0	0	0	0
4933428G20Rik	0.230969	-0.0234254	0.164676	-0.0777621	0.938017	NA	0.606604	0	0	2.4095	0	0	1.52652	0	0	0
4933428M09Rik	0	NA	NA	NA	NA	NA	0	0	0	0	0	0	0	0	0	0
4933429K18Rik	0	NA	NA	NA	NA	NA	0	0	0	0	0	0	0	0	0	0
4933429O19Rik	0	NA	NA	NA	NA	NA	0	0	0	0	0	0	0	0	0	0
4933430H16Rik	0.0952104	0	0.160383	0	1	NA	0	0	0	0	0	0	0	0	0	0
4933430I17Rik	44.5167	1.55819	0.370125	4.13083	3.61e-05	0.000232188	11.5255	14.4939	27.0301	53.009	28.254	74.2082	82.4318	64.6108	219.591	96.6325
4933430M04Rik	0	NA	NA	NA	NA	NA	0	0	0	0	0	0	0	0	0	0
4933430N04Rik	0	NA	NA	NA	NA	NA	0	0	0	0	0	0	0	0	0	0
4933431E20Rik	13.8856	-1.07317	0.396728	-2.67908	0.00738247	0.0237264	10.3123	11.273	24.0268	20.8823	31.0794	10.3891	1.52652	8.50143	4.48145	7.43327
4933431G14Rik	0.262532	0.0931275	0.243661	0.382199	0.702314	NA	0	0	0	0	0.941801	0	0	1.70029	0	0
4933431J24Rik	0	NA	NA	NA	NA	NA	0	0	0	0	0	0	0	0	0	0
4933431K23Rik	0	NA	NA	NA	NA	NA	0	0	0	0	0	0	0	0	0	0
4933432G23Rik	0	NA	NA	NA	NA	NA	0	0	0	0	0	0	0	0	0	0
4933432I03Rik	5.58179	0.236812	0.408773	0.645013	0.518918	0.664442	4.24623	8.05216	11.0123	4.819	4.70901	8.90498	1.52652	6.80114	8.9629	16.7248
4933432I09Rik	0.361686	0.0283772	0.209291	0.141166	0.887739	NA	0	0	2.00223	0	0	1.48416	0	0	0	0
4933432K03Rik	0	NA	NA	NA	NA	NA	0	0	0	0	0	0	0	0	0	0
4933433F19Rik	0	NA	NA	NA	NA	NA	0	0	0	0	0	0	0	0	0	0
4933433G08Rik	0	NA	NA	NA	NA	NA	0	0	0	0	0	0	0	0	0	0
4933433G15Rik	0.319829	-0.0477922	0.172575	-0.163335	0.870255	NA	0.606604	0	0	3.21267	0	0	0	0	0	1.85832
4933433G19Rik	0.153813	0	0.160383	0	1	NA	0	0	0	0	0	0	0	0	0	0
4933433H22Rik	4.3885	1.92925	0.431972	3.97093	7.16e-05	0.000425699	0	0	1.00112	0.803166	0.941801	20.7783	22.8977	10.2017	6.72218	3.71663
4933433N18Rik	0	NA	NA	NA	NA	NA	0	0	0	0	0	0	0	0	0	0
4933434E20Rik	754.783	0.126041	0.0925907	1.36219	0.173139	0.304516	693.955	689.265	844.942	748.551	792.997	823.711	789.208	846.742	817.865	836.242
4933434P08Rik	0	NA	NA	NA	NA	NA	0	0	0	0	0	0	0	0	0	0
4933435C09Rik	0	NA	NA	NA	NA	NA	0	0	0	0	0	0	0	0	0	0
4933436E23Rik	0	NA	NA	NA	NA	NA	0	0	0	0	0	0	0	0	0	0
4933436H12Rik	0	NA	NA	NA	NA	NA	0	0	0	0	0	0	0	0	0	0
4933436I01Rik	0	NA	NA	NA	NA	NA	0	0	0	0	0	0	0	0	0	0
4933438B17Rik	0	NA	NA	NA	NA	NA	0	0	0	0	0	0	0	0	0	0
4933438K21Rik	0	NA	NA	NA	NA	NA	0	0	0	0	0	0	0	0	0	0
4933439C10Rik	63.7273	-0.654042	0.210247	-3.12673	0.00176761	0.0070384	78.252	70.0538	75.0837	49.7963	58.3917	38.5882	48.8485	51.0086	31.3702	31.5914
4933439K11Rik	30.809	0.92153	0.339396	2.70662	0.00679718	0.0221096	20.0179	17.7147	23.0257	44.1742	21.6614	29.6833	50.375	56.1094	78.4254	63.1828
4933440J02Rik	0	NA	NA	NA	NA	NA	0	0	0	0	0	0	0	0	0	0
4933440M02Rik	0	NA	NA	NA	NA	NA	0	0	0	0	0	0	0	0	0	0
4933440N22Rik	19.2791	0.294453	0.309856	0.938626	0.347923	0.504139	16.9849	15.2991	8.00893	20.0792	18.836	13.3575	32.0568	15.3026	15.6851	24.1581
5031410I06Rik	0	NA	NA	NA	NA	NA	0	0	0	0	0	0	0	0	0	0
5031425E22Rik	58.1459	-0.227458	0.19389	-1.19072	0.233762	0.379879	61.8737	62.0016	37.0413	65.0565	47.0901	41.5566	53.428	45.9077	49.296	42.7413
5031425F14Rik	6.17494	0.213659	0.378253	0.548572	0.583299	0.716532	4.24623	4.02608	4.00446	4.819	10.3598	7.42082	4.57955	5.10086	4.48145	11.1499
5031426D15Rik	0	NA	NA	NA	NA	NA	0	0	0	0	0	0	0	0	0	0
5031434C07Rik	0	NA	NA	NA	NA	NA	0	0	0	0	0	0	0	0	0	0
5031434O11Rik	5.894	0.690295	0.406264	1.70944	0.0873687	0.180131	1.81981	2.41565	4.00446	4.819	7.53441	2.96833	10.6856	6.80114	15.6851	5.57495
5031439G07Rik	6460.24	-0.292648	0.102578	-2.85302	0.00433065	0.0151074	5960.5	6338.66	7306.14	7299.18	7527.82	4850.25	4784.1	6139.73	5937.92	6321.99
5033403F01Rik	4.46636	0.580455	0.419738	1.39601	0.16271	0.290765	4.24623	4.02608	3.00335	2.4095	3.7672	1.48416	9.15909	6.80114	6.72218	9.29158
5033403H07Rik	0	NA	NA	NA	NA	NA	0	0	0	0	0	0	0	0	0	0
5033404E19Rik	0	NA	NA	NA	NA	NA	0	0	0	0	0	0	0	0	0	0
5033406O09Rik	32.7123	-0.365979	0.321045	-1.13483	0.256445	0.405986	27.2972	24.9617	35.0391	52.2058	51.7991	8.90498	19.8447	30.6051	33.6109	50.1745
5033417F24Rik	7.40379	0.722613	0.406852	1.78528	0.0742167	0.158678	4.24623	8.85737	5.00558	2.4095	7.53441	7.42082	9.15909	1.70029	26.8887	14.8665
5033421B08Rik	8.74969	-0.0817469	0.36571	-0.190439	0.848965	0.907623	10.3123	6.44173	11.0123	15.2602	6.59261	2.96833	15.2652	13.6023	13.4444	1.85832
5033426O07Rik	0	NA	NA	NA	NA	NA	0	0	0	0	0	0	0	0	0	0
5033430I15Rik	4.63722	-0.104352	0.406187	-0.21378	0.830718	0.895976	6.06604	3.22086	3.00335	8.03166	5.65081	4.45249	6.10606	1.70029	2.24073	9.29158
5330411J11Rik	0.0409479	0.0179506	0.160383	0.111924	0.910883	NA	0	0	0	0	0.941801	0	0	0	0	0
5330413P13Rik	0	NA	NA	NA	NA	NA	0	0	0	0	0	0	0	0	0	0
5330416C01Rik	0	NA	NA	NA	NA	NA	0	0	0	0	0	0	0	0	0	0
5330425B07Rik	0	NA	NA	NA	NA	NA	0	0	0	0	0	0	0	0	0	0
5330429C05Rik	0	NA	NA	NA	NA	NA	0	0	0	0	0	0	0	0	0	0
5330434G04Rik	0	NA	NA	NA	NA	NA	0	0	0	0	0	0	0	0	0	0
5330438D12Rik	3.47556	0.210037	0.434794	0.435627	0.663108	0.781214	4.85284	0	2.00223	2.4095	1.8836	2.96833	4.57955	3.40057	0	3.71663
5330439A09Rik	0	NA	NA	NA	NA	NA	0	0	0	0	0	0	0	0	0	0
5330439B14Rik	0	NA	NA	NA	NA	NA	0	0	0	0	0	0	0	0	0	0
5330439K02Rik	1.40516	0.35216	0.404405	0.844737	0.398258	0.554411	0.606604	3.22086	0	0	1.8836	4.45249	0	3.40057	0	3.71663
5430400D12Rik	5.6195	0.213013	0.42162	0.456321	0.648159	0.769702	4.24623	2.41565	2.00223	6.42533	4.70901	0	4.57955	1.70029	4.48145	14.8665
5430401F13Rik	0	NA	NA	NA	NA	NA	0	0	0	0	0	0	0	0	0	0
5430401H09Rik	0.126583	-0.00233638	0.160383	-0.0218149	0.982596	NA	0	1.61043	0	0	0	0	0	0	0	0
5430402E10Rik	0	NA	NA	NA	NA	NA	0	0	0	0	0	0	0	0	0	0
5430402O13Rik	5.50032	0.856279	0.401164	2.13656	0.0326334	0.082286	3.03302	0.805216	4.00446	8.83483	5.65081	14.8416	6.10606	13.6023	6.72218	9.29158
5430403G16Rik	29.3355	0.17621	0.270171	0.639301	0.522627	0.667711	23.051	24.1565	23.0257	23.2918	30.1376	22.2624	16.7917	44.2074	31.3702	27.8747
5430403N17Rik	0	NA	NA	NA	NA	NA	0	0	0	0	0	0	0	0	0	0
5430405H02Rik	31.8254	0.849382	0.317027	2.67836	0.00739844	0.023768	23.051	11.273	43.048	36.9457	32.0212	43.0407	61.0606	57.8097	94.1105	37.1663
5430416N02Rik	33.3881	0.118273	0.314196	0.376989	0.706181	0.812385	52.168	26.5721	25.0279	16.8665	40.4974	46.0091	35.1098	18.7031	51.5367	27.8747
5430421F17Rik	0.0501538	0	0.160383	0	1	NA	0	0	0	0	0	0	0	0	0	0
5430425K12Rik	0.795024	0.216131	0.367861	0.641996	0.520876	NA	0	0	0	0.803166	0.941801	0	0	3.40057	0	0
5430427M07Rik	0	NA	NA	NA	NA	NA	0	0	0	0	0	0	0	0	0	0
5430428K19Rik	0	NA	NA	NA	NA	NA	0	0	0	0	0	0	0	0	0	0
5430431A17Rik	0	NA	NA	NA	NA	NA	0	0	0	0	0	0	0	0	0	0
5430434I15Rik	0	NA	NA	NA	NA	NA	0	0	0	0	0	0	0	0	0	0
5430435K18Rik	0	NA	NA	NA	NA	NA	0	0	0	0	0	0	0	0	0	0
5430437J10Rik	17.3352	-0.2441	0.322949	-0.758023	0.448437	0.601244	16.9849	17.7147	21.0234	18.4728	19.7778	5.93665	16.7917	20.4034	11.2036	22.2998
5430440P10Rik	0	NA	NA	NA	NA	NA	0	0	0	0	0	0	0	0	0	0
5530400C23Rik	0	NA	NA	NA	NA	NA	0	0	0	0	0	0	0	0	0	0
5530401A14Rik	0	NA	NA	NA	NA	NA	0	0	0	0	0	0	0	0	0	0
5530601H04Rik	67.481	0.161695	0.218455	0.745396	0.456033	0.608135	60.6604	55.5599	71.0792	74.6945	71.5769	53.4299	73.2727	66.3111	118.758	68.7577
5730403I07Rik	0.0739255	0.0585247	0.160383	0.364907	0.715181	NA	0	0	0	0	0	0	0	1.70029	0	0
5730405A17Rik	0	NA	NA	NA	NA	NA	0	0	0	0	0	0	0	0	0	0
5730405O15Rik	3.84596	-0.659057	0.432235	-1.58673	0.112574	0.219388	4.24623	2.41565	5.00558	8.03166	3.7672	1.48416	0	6.80114	0	0
5730408K05Rik	0.344092	-0.0109191	0.21009	-0.0285367	0.977234	NA	0	0	0	0	1.8836	0	0	0	0	0
5730409E04Rik	216.7	-0.297815	0.189674	-1.56884	0.116684	0.225461	224.444	187.615	252.281	284.321	280.657	148.416	134.333	202.334	280.091	230.431
5730409K12Rik	0.367227	-0.145219	0.276348	-0.477247	0.633186	NA	1.81981	1.61043	0	0	0	0	0	0	0	0
5730412P04Rik	0	NA	NA	NA	NA	NA	0	0	0	0	0	0	0	0	0	0
5730416F02Rik	0.717742	0.0667885	0.328172	0.247111	0.804822	NA	0	0	0	1.60633	0	0	0	0	0	1.85832
5730419F03Rik	0	NA	NA	NA	NA	NA	0	0	0	0	0	0	0	0	0	0
5730420D15Rik	0.196872	0.0585247	0.160383	0.364912	0.715177	NA	0	0	0	0.803166	0	1.48416	0	0	2.24073	0
5730435O14Rik	0.17456	0	0.160383	0	1	NA	0	0	0	0	0	0	0	0	0	0
5730455P16Rik	217.521	-0.113261	0.11083	-1.0222	0.306687	0.461763	208.065	219.824	232.259	235.328	226.032	179.584	174.023	243.141	221.832	221.14
5730460C07Rik	0	NA	NA	NA	NA	NA	0	0	0	0	0	0	0	0	0	0
5730480H06Rik	14.4053	0.338615	0.317909	1.06147	0.288474	0.441934	11.5255	16.9095	6.0067	12.0475	15.0688	19.2941	19.8447	20.4034	13.4444	7.43327
5730488B01Rik	0	NA	NA	NA	NA	NA	0	0	0	0	0	0	0	0	0	0
5730507C01Rik	0.0364314	0	0.160383	0	1	NA	0	0	0	0	0	0	0	0	0	0
5730522E02Rik	0.0839458	0.0179506	0.160383	0.111923	0.910884	NA	0	0	0	0.803166	0	0	0	0	0	0
5730552O08Rik	61.9474	0.0746032	0.229243	0.325818	0.744562	0.839375	67.9397	75.6903	77.0859	39.3552	44.2647	60.8507	50.375	61.2103	87.3883	65.0411
5730596B20Rik	0	NA	NA	NA	NA	NA	0	0	0	0	0	0	0	0	0	0
5830408C22Rik	15.2118	1.47073	0.365137	3.96989	7.19e-05	0.000427238	4.85284	4.83129	8.00893	18.4728	10.3598	41.5566	21.3712	45.9077	33.6109	26.0164
5830411N06Rik	0	NA	NA	NA	NA	NA	0	0	0	0	0	0	0	0	0	0
5830416I19Rik	1.64249	0.196686	0.418867	0.456653	0.64792	0.769702	0	2.41565	1.00112	0.803166	1.8836	1.48416	3.05303	1.70029	2.24073	0
5830417I10Rik	21.5466	0.0864279	0.288538	0.312257	0.754845	0.846268	20.0179	28.1826	24.0268	12.0475	27.3122	29.6833	22.8977	32.3054	17.9258	14.8665
5830418P13Rik	1.5532	0.260368	0.392523	0.665011	0.506044	0.65278	1.21321	1.61043	0	1.60633	1.8836	0	0	0	8.9629	3.71663
5830428M24Rik	0.684462	0.0653124	0.244265	0.367667	0.713122	NA	0	0	2.00223	0	0	0	0	0	4.48145	0
5830432E09Rik	272.505	-0.367741	0.190061	-1.93661	0.0527935	0.120931	229.903	265.721	338.377	321.267	301.376	160.29	201.5	270.345	208.387	273.173
5830433I10Rik	12.9872	1.28325	0.420252	2.91189	0.00359244	0.0128986	0.606604	1.61043	11.0123	21.6855	6.59261	23.7466	45.7955	42.5071	26.8887	16.7248
5830444B04Rik	0	NA	NA	NA	NA	NA	0	0	0	0	0	0	0	0	0	0
5830448L01Rik	48.1553	0.475519	0.22296	2.14303	0.0321106	0.0812901	27.9038	48.3129	62.0692	39.3552	46.1483	66.7873	64.1136	59.51	73.9439	52.0329
5830454E08Rik	2.71831	-0.420655	0.426584	-1.17942	0.23823	0.384884	1.81981	3.22086	0	3.21267	5.65081	0	0	5.10086	0	0
5930403L14Rik	0.325745	0.119386	0.160383	0.730639	0.464999	NA	0	0	0	0	0	1.48416	1.52652	0	4.48145	0
5930403N24Rik	7.52026	0.771504	0.400925	1.91996	0.0548624	0.1245	9.09907	7.24694	1.00112	8.83483	4.70901	8.90498	15.2652	11.902	8.9629	22.2998
5930430L01Rik	6.62314	-0.265524	0.416535	-0.75712	0.448978	0.601556	4.85284	4.83129	3.00335	12.8507	1.8836	1.48416	0	11.902	6.72218	0
5930438M14Rik	0	NA	NA	NA	NA	NA	0	0	0	0	0	0	0	0	0	0
6030407O03Rik	0	NA	NA	NA	NA	NA	0	0	0	0	0	0	0	0	0	0
6030426L16Rik	0.0263741	0.0179506	0.160383	0.111924	0.910883	NA	0.606604	0	0	0	0	0	0	0	0	0
6030440G07Rik	0	NA	NA	NA	NA	NA	0	0	0	0	0	0	0	0	0	0
6030442E23Rik	0	NA	NA	NA	NA	NA	0	0	0	0	0	0	0	0	0	0
6030442K20Rik	3.17664	-0.530734	0.42912	-1.38163	0.167084	0.296426	1.21321	3.22086	4.00446	5.62216	2.8254	1.48416	1.52652	0	0	3.71663
6030443J06Rik	2.30776	-0.297359	0.431954	-0.654724	0.512646	0.659061	5.45944	2.41565	2.00223	4.01583	0	0	0	0	6.72218	3.71663
6030458C11Rik	313.873	0.207604	0.10754	1.93093	0.0534919	0.122244	291.777	293.099	312.348	324.479	254.286	289.412	338.886	385.965	410.053	291.756
6030466F02Rik	0	NA	NA	NA	NA	NA	0	0	0	0	0	0	0	0	0	0
6030468B19Rik	0.0851632	0.0179506	0.160383	0.111922	0.910886	NA	0	0.805216	0	0	0	0	0	0	0	0
6030469F06Rik	0	NA	NA	NA	NA	NA	0	0	0	0	0	0	0	0	0	0
6030471H07Rik	0	NA	NA	NA	NA	NA	0	0	0	0	0	0	0	0	0	0
6030498E09Rik	0	NA	NA	NA	NA	NA	0	0	0	0	0	0	0	0	0	0
6230400D17Rik	3.08187	0.476773	0.433622	1.06968	0.284762	0.437494	3.03302	0.805216	3.00335	0.803166	0.941801	0	1.52652	0	4.48145	11.1499
6330403K07Rik	0	NA	NA	NA	NA	NA	0	0	0	0	0	0	0	0	0	0
6330407A03Rik	1.35243	0.719896	0.379375	1.69818	0.0894734	0.183524	1.81981	0.805216	0	0	0	13.3575	3.05303	0	0	0
6330409D20Rik	0.157442	-0.0226234	0.160383	-0.131902	0.895062	NA	0	0	0	2.4095	0	0	0	0	0	0
6330410L21Rik	0	NA	NA	NA	NA	NA	0	0	0	0	0	0	0	0	0	0
6330415B21Rik	0	NA	NA	NA	NA	NA	0	0	0	0	0	0	0	0	0	0
6330415G19Rik	0.852252	-0.107876	0.374504	-0.363107	0.716525	NA	0	0.805216	3.00335	0	0	0	0	1.70029	0	0
6330418K02Rik	30.3496	0.0532667	0.25495	0.214316	0.830301	0.895712	25.4774	27.3773	37.0413	31.3235	33.9048	16.3258	36.6364	35.706	42.5738	31.5914
6330420H09Rik	0	NA	NA	NA	NA	NA	0	0	0	0	0	0	0	0	0	0
6330525I24Rik	0.097075	0.0585247	0.160383	0.364905	0.715182	NA	0	0	0	0	0	1.48416	0	0	0	0
6330537M06Rik	10.3962	-0.20523	0.392824	-0.529357	0.596558	0.727882	3.63963	25.7669	9.01004	7.2285	10.3598	7.42082	18.3182	10.2017	6.72218	1.85832
6330549D23Rik	1.39568	-0.262527	0.4165	-0.630596	0.528305	0.672157	1.81981	2.41565	0	1.60633	2.8254	0	1.52652	3.40057	0	0
6430411K18Rik	0	NA	NA	NA	NA	NA	0	0	0	0	0	0	0	0	0	0
6430503K07Rik	0	NA	NA	NA	NA	NA	0	0	0	0	0	0	0	0	0	0
6430548M08Rik	744.623	-1.07843	0.147139	-7.33312	2.25e-13	9.48e-12	886.856	817.294	849.947	816.82	845.737	357.683	221.345	527.088	345.072	501.745
6430550D23Rik	7.77892	-0.433955	0.418707	-1.07645	0.281727	0.434242	2.42642	12.8835	16.0179	8.83483	2.8254	0	10.6856	8.50143	2.24073	3.71663
6430553K19Rik	0.0409479	0.0179506	0.160383	0.111924	0.910883	NA	0	0	0	0	0.941801	0	0	0	0	0
6430562O15Rik	0.0285496	0	0.160383	0	1	NA	0	0	0	0	0	0	0	0	0	0
6430571L13Rik	1.99629	-0.417698	0.421882	-0.938563	0.347955	0.504139	1.21321	3.22086	2.00223	6.42533	1.8836	2.96833	0	0	2.24073	1.85832
6430573P05Rik	3.57179	0.716719	0.431572	1.66078	0.0967573	0.1947	0.606604	1.61043	5.00558	4.819	0.941801	4.45249	3.05303	3.40057	4.48145	14.8665
6430584L05Rik	0	NA	NA	NA	NA	NA	0	0	0	0	0	0	0	0	0	0
6430590A07Rik	1.2643	0.493726	0.393167	1.19258	0.233036	0.379095	0	1.61043	0	0	2.8254	0	1.52652	1.70029	4.48145	5.57495
6430590A10Rik	0	NA	NA	NA	NA	NA	0	0	0	0	0	0	0	0	0	0
6430628N08Rik	0.113129	0	0.160383	0	1	NA	0	0	0	0	0	0	0	0	0	0
6430710C18Rik	0	NA	NA	NA	NA	NA	0	0	0	0	0	0	0	0	0	0
6530402F18Rik	78.1534	-0.205179	0.195538	-1.05614	0.290906	0.444742	78.252	78.9111	98.1094	61.8438	72.5187	84.5973	61.0606	69.7117	44.8145	70.616
6530403H02Rik	0	NA	NA	NA	NA	NA	0	0	0	0	0	0	0	0	0	0
6530409C15Rik	0.293563	0.0690658	0.172895	0.381432	0.702883	NA	1.21321	0	0	0	0	0	3.05303	1.70029	0	0
6530411M01Rik	0	NA	NA	NA	NA	NA	0	0	0	0	0	0	0	0	0	0
6720432D03Rik	0	NA	NA	NA	NA	NA	0	0	0	0	0	0	0	0	0	0
6720468P15Rik	0.392293	-0.292492	0.332422	-0.782087	0.434163	NA	0.606604	0.805216	2.00223	0	0.941801	0	0	0	0	0
6720473M11Rik	0.0337301	0	0.160383	0	1	NA	0	0	0	0	0	0	0	0	0	0
6720483E21Rik	0.10827	-0.0226234	0.160383	-0.139563	0.889006	NA	0.606604	0	0	0	1.8836	0	0	0	0	0
6720489N17Rik	48.2901	-0.307003	0.281319	-1.08688	0.27709	0.4296	70.9727	74.8851	38.0424	53.009	41.4392	50.4616	36.6364	37.4063	33.6109	61.3244
6820408C15Rik	0.723244	-0.00980273	0.267855	0.125658	0.900003	NA	1.81981	1.61043	4.00446	0	0	0	0	5.10086	2.24073	1.85832
6820426E19Rik	0	NA	NA	NA	NA	NA	0	0	0	0	0	0	0	0	0	0
6820431F20Rik	20.3198	0.357152	0.279031	1.26672	0.205256	0.345415	15.7717	22.546	13.0145	16.8665	12.2434	10.3891	19.8447	23.804	33.6109	22.2998
7330404K18Rik	0	NA	NA	NA	NA	NA	0	0	0	0	0	0	0	0	0	0
7420426K07Rik	0	NA	NA	NA	NA	NA	0	0	0	0	0	0	0	0	0	0
7420700N18Rik	0.154663	0	0.160383	0	1	NA	0	0	0	0	0	0	0	0	0	0
7420701I03Rik	0	NA	NA	NA	NA	NA	0	0	0	0	0	0	0	0	0	0
7530416G11Rik	0	NA	NA	NA	NA	NA	0	0	0	0	0	0	0	0	0	0
7530428D23Rik	0.0925523	0.0179506	0.160383	0.111923	0.910884	NA	0	0	1.00112	0	0	0	0	0	0	0
7630403G23Rik	0	NA	NA	NA	NA	NA	0	0	0	0	0	0	0	0	0	0
8030423F21Rik	0	NA	NA	NA	NA	NA	0	0	0	0	0	0	0	0	0	0
8030423J24Rik	0	NA	NA	NA	NA	NA	0	0	0	0	0	0	0	0	0	0
8030431J09Rik	21.0344	1.1145	0.372066	2.95646	0.00311188	0.0114229	14.5585	18.52	8.00893	13.6538	23.545	72.724	56.4811	27.2046	38.0923	16.7248
8030442B05Rik	0.0645288	0.0585247	0.160383	0.364907	0.715181	NA	0	0	0	0	0	1.48416	0	0	0	0
8030443G20Rik	0	NA	NA	NA	NA	NA	0	0	0	0	0	0	0	0	0	0
8030451A03Rik	7.87094	2.23936	0.435076	4.3654	1.27e-05	9.12e-05	0	0	0	4.01583	7.53441	48.9774	33.5833	22.1037	33.6109	11.1499
8030451O07Rik	0	NA	NA	NA	NA	NA	0	0	0	0	0	0	0	0	0	0
8030453O22Rik	43.5846	-0.355665	0.305771	-1.17932	0.238269	0.384908	57.6274	53.1442	50.0558	24.8982	31.0794	37.1041	36.6364	37.4063	15.6851	33.4497
8030455M16Rik	0	NA	NA	NA	NA	NA	0	0	0	0	0	0	0	0	0	0
8030462N17Rik	197.842	0.117504	0.120131	0.978821	0.327668	0.484697	197.146	216.603	168.187	186.335	194.011	215.204	245.769	181.931	212.869	189.548
8030474K03Rik	0	NA	NA	NA	NA	NA	0	0	0	0	0	0	0	0	0	0
8430415O14Rik	0	NA	NA	NA	NA	NA	0	0	0	0	0	0	0	0	0	0
8430419K02Rik	0.0364314	0	0.160383	0	1	NA	0	0	0	0	0	0	0	0	0	0
8430422H06Rik	0	NA	NA	NA	NA	NA	0	0	0	0	0	0	0	0	0	0
8430423G03Rik	0.0925523	0.0179506	0.160383	0.111923	0.910884	NA	0	0	1.00112	0	0	0	0	0	0	0
8430426J06Rik	0.446665	-0.0275647	0.160661	-0.196198	0.844455	NA	0	0	3.00335	0	0	0	0	0	0	0
8430429K09Rik	42.0164	-0.528502	0.24431	-2.18596	0.0288187	0.0744798	50.3482	47.5077	32.0357	45.7805	37.672	14.8416	48.8485	17.0029	22.4073	39.0246
8430430B14Rik	0	NA	NA	NA	NA	NA	0	0	0	0	0	0	0	0	0	0
8430431K14Rik	0.0605232	0.0179506	0.160383	0.111922	0.910885	NA	0.606604	0	0	0	0	0	0	0	0	0
8430432A02Rik	0.907354	-0.249487	0.379748	-0.583164	0.559783	NA	1.21321	0	1.00112	2.4095	1.8836	0	3.05303	0	0	0
8430436N08Rik	0	NA	NA	NA	NA	NA	0	0	0	0	0	0	0	0	0	0
8430437L04Rik	0	NA	NA	NA	NA	NA	0	0	0	0	0	0	0	0	0	0
9030025P20Rik	32.2705	0.485528	0.271508	1.79859	0.0720835	0.15501	21.2312	12.0782	37.0413	42.5678	32.0212	28.1991	36.6364	52.7088	51.5367	42.7413
9030204H09Rik	0.0334641	0	0.160383	0	1	NA	0	0	0	0	0	0	0	0	0	0
9030404E10Rik	0	NA	NA	NA	NA	NA	0	0	0	0	0	0	0	0	0	0
9030607J07Rik	2.86156	-0.0753647	0.43412	-0.181611	0.855888	0.911338	0	1.61043	5.00558	3.21267	4.70901	0	4.57955	0	6.72218	1.85832
9030607L20Rik	3.8072	1.07275	0.432487	2.41379	0.0157875	0.0452228	0.606604	0.805216	6.0067	0.803166	0	4.45249	12.2121	3.40057	17.9258	3.71663
9030612E09Rik	0	NA	NA	NA	NA	NA	0	0	0	0	0	0	0	0	0	0
9030616G12Rik	0	NA	NA	NA	NA	NA	0	0	0	0	0	0	0	0	0	0
9030619P08Rik	0	NA	NA	NA	NA	NA	0	0	0	0	0	0	0	0	0	0
9030622O22Rik	0	NA	NA	NA	NA	NA	0	0	0	0	0	0	0	0	0	0
9030624G23Rik	0	NA	NA	NA	NA	NA	0	0	0	0	0	0	0	0	0	0
9030625G05Rik	0	NA	NA	NA	NA	NA	0	0	0	0	0	0	0	0	0	0
9130001E16Rik	0	NA	NA	NA	NA	NA	0	0	0	0	0	0	0	0	0	0
9130002K18Rik	9.25867	0.0881854	0.425265	0.178254	0.858524	0.912836	15.1651	11.273	3.00335	5.62216	0	10.3891	4.57955	10.2017	4.48145	9.29158
9130008F23Rik	21.6564	0.263307	0.280938	0.949564	0.342334	0.498734	15.1651	15.2991	21.0234	31.3235	22.6032	13.3575	33.5833	25.5043	38.0923	20.4415
9130015A21Rik	0	NA	NA	NA	NA	NA	0	0	0	0	0	0	0	0	0	0
9130015G15Rik	0.436381	0.0657749	0.213968	0.318512	0.750097	NA	0	0	0	1.60633	0	0	0	3.40057	0	0
9130015L21Rik	0	NA	NA	NA	NA	NA	0	0	0	0	0	0	0	0	0	0
9130019O22Rik	37.3649	0.0919039	0.302622	0.314922	0.752821	0.845232	27.9038	33.8191	35.0391	40.9615	63.1007	19.2941	22.8977	69.7117	58.2589	48.3162
9130019P16Rik	0.677234	-0.0796224	0.330888	-0.261809	0.793469	NA	0	2.41565	1.00112	0	0	0	0	1.70029	0	0
9130023H24Rik	112.849	0.889338	0.214187	4.15402	3.27e-05	0.000212486	80.0718	62.0016	102.114	128.507	84.7621	207.783	195.394	173.429	145.647	157.957
9130024F11Rik	0.671471	0.0308997	0.362813	0.0508221	0.959467	NA	1.21321	0.805216	0	0	0	0	0	0	0	1.85832
9130204K15Rik	0.79242	0.453067	0.323354	1.0892	0.276065	NA	0.606604	0.805216	0	0	1.8836	4.45249	0	0	6.72218	1.85832
9130209A04Rik	0	NA	NA	NA	NA	NA	0	0	0	0	0	0	0	0	0	0
9130213A22Rik	1.67426	0.280921	0.422931	0.676176	0.498929	0.646758	0.606604	0	2.00223	7.2285	1.8836	2.96833	6.10606	1.70029	2.24073	5.57495
9130214F15Rik	0.170236	0.0179506	0.160383	0.111918	0.910889	NA	0	0.805216	0	0	0	0	0	0	0	0
9130221F21Rik	0	NA	NA	NA	NA	NA	0	0	0	0	0	0	0	0	0	0
9130221H12Rik	0	NA	NA	NA	NA	NA	0	0	0	0	0	0	0	0	0	0
9130227L01Rik	0.0818958	-0.00233638	0.160383	-0.0218116	0.982598	NA	0	0	0	0	1.8836	0	0	0	0	0
9130230L23Rik	21.0172	1.49772	0.312436	4.76778	1.86e-06	1.65e-05	11.5255	10.4678	9.01004	18.4728	15.0688	29.6833	58.0076	49.3083	49.296	31.5914
9130401M01Rik	336.442	-0.0879943	0.0928638	-0.946821	0.34373	0.500061	322.107	322.892	373.416	379.898	351.292	323.548	288.511	333.256	322.664	377.238
9130409I23Rik	0.0663702	0.0585247	0.160383	0.364907	0.715181	NA	0	0	0	0	0	0	1.52652	0	0	0
9130410C08Rik	0	NA	NA	NA	NA	NA	0	0	0	0	0	0	0	0	0	0
9230009I02Rik	0	NA	NA	NA	NA	NA	0	0	0	0	0	0	0	0	0	0
9230019H11Rik	0	NA	NA	NA	NA	NA	0	0	0	0	0	0	0	0	0	0
9230020A06Rik	0	NA	NA	NA	NA	NA	0	0	0	0	0	0	0	0	0	0
9230102K24Rik	0	NA	NA	NA	NA	NA	0	0	0	0	0	0	0	0	0	0
9230102O04Rik	0.888063	-0.0150898	0.315171	-0.0825755	0.934189	NA	1.21321	0	2.00223	0.803166	0	0	0	1.70029	2.24073	0
9230104M06Rik	0	NA	NA	NA	NA	NA	0	0	0	0	0	0	0	0	0	0
9230105E05Rik	0.432707	0.0050287	0.215852	0.135917	0.891887	NA	0.606604	0	0	3.21267	0	0	3.05303	0	2.24073	0
9230110K08Rik	4.37626	0.409986	0.435082	0.947439	0.343415	0.499929	2.42642	0	6.0067	2.4095	2.8254	10.3891	1.52652	3.40057	2.24073	5.57495
9230112D13Rik	0	NA	NA	NA	NA	NA	0	0	0	0	0	0	0	0	0	0
9230112J17Rik	0.0960098	0	0.160383	0	1	NA	0	0	0	0	0	0	0	0	0	0
9230114K14Rik	27.2431	-0.893714	0.242953	-3.64635	0.000265993	0.00136023	38.8227	39.4556	31.0346	26.5045	28.254	20.7783	12.2121	8.50143	26.8887	16.7248
9230116L04Rik	0.687397	0.287424	0.220291	1.04352	0.296709	NA	0	0.805216	0	0	0	0	9.15909	0	0	1.85832
9230116N13Rik	12.4682	0.278743	0.365417	0.782572	0.433879	0.58813	9.09907	20.9356	6.0067	22.4887	5.65081	16.3258	27.4773	8.50143	15.6851	14.8665
9230117E06Rik	0	NA	NA	NA	NA	NA	0	0	0	0	0	0	0	0	0	0
9330020H09Rik	12.7522	0.647503	0.333118	1.95738	0.0503029	0.11644	8.49246	20.9356	4.00446	14.457	4.70901	19.2941	9.15909	23.804	20.1665	20.4415
9330102E08Rik	14.9301	-0.194483	0.394028	-0.462686	0.643589	0.766206	13.9519	11.273	29.0324	20.8823	19.7778	2.96833	3.05303	28.9049	31.3702	14.8665
9330104G04Rik	14.8459	-0.234043	0.373773	-0.638632	0.523063	0.667939	15.1651	11.273	16.0179	24.095	9.41801	4.45249	7.63258	22.1037	6.72218	20.4415
9330111N05Rik	0.105361	0	0.160383	0	1	NA	0	0	0	0	0	0	0	0	0	0
9330117O12Rik	0	NA	NA	NA	NA	NA	0	0	0	0	0	0	0	0	0	0
9330133O14Rik	31.8346	-0.416873	0.258583	-1.64749	0.0994581	0.198992	25.4774	24.9617	26.029	32.9298	40.4974	14.8416	21.3712	28.9049	17.9258	24.1581
9330136K24Rik	0.400308	-0.18281	0.287528	-0.453436	0.650235	NA	1.21321	0.805216	2.00223	0.803166	0	0	0	0	0	1.85832
9330151L19Rik	71.2473	-0.144248	0.212287	-0.696066	0.486387	0.636158	73.3991	80.5216	67.0748	48.19	52.7409	54.914	56.4811	62.9106	71.7032	44.5996
9330154J02Rik	0.0663702	0.0585247	0.160383	0.364907	0.715181	NA	0	0	0	0	0	0	1.52652	0	0	0
9330158H04Rik	0	NA	NA	NA	NA	NA	0	0	0	0	0	0	0	0	0	0
9330159F19Rik	0	NA	NA	NA	NA	NA	0	0	0	0	0	0	0	0	0	0
9330159H11Rik	0	NA	NA	NA	NA	NA	0	0	0	0	0	0	0	0	0	0
9330159M07Rik	20.0165	0.799079	0.290798	2.76222	0.00574103	0.0192266	10.9189	24.1565	17.019	14.457	13.1852	20.7783	24.4242	22.1037	40.3331	44.5996
9330162012Rik	0.516124	0.0481674	0.348954	0.162663	0.870784	NA	1.81981	0	0	0	0.941801	1.48416	1.52652	0	0	0
9330162B11Rik	0	NA	NA	NA	NA	NA	0	0	0	0	0	0	0	0	0	0
9330175E14Rik	15.5241	1.53741	0.331914	4.58831	4.47e-06	3.6e-05	4.24623	6.44173	11.0123	17.6697	9.41801	29.6833	47.322	35.706	42.5738	16.7248
9330175M20Rik	0	NA	NA	NA	NA	NA	0	0	0	0	0	0	0	0	0	0
9330178D15Rik	0	NA	NA	NA	NA	NA	0	0	0	0	0	0	0	0	0	0
9330179D12Rik	3.47797	1.51088	0.434316	3.17022	0.00152323	0.00617889	2.42642	0	0	3.21267	2.8254	5.93665	12.2121	6.80114	8.9629	16.7248
9330182O14Rik	1.13366	0.712847	0.382801	1.67179	0.0945648	0.191624	0	0	0	0.803166	1.8836	2.96833	4.57955	1.70029	4.48145	0
9330188P03Rik	0	NA	NA	NA	NA	NA	0	0	0	0	0	0	0	0	0	0
9330198I05Rik	2.80297	-0.157763	0.430676	-0.380379	0.703664	0.811104	1.81981	3.22086	5.00558	2.4095	2.8254	1.48416	1.52652	6.80114	2.24073	0
9330198N18Rik	0.863238	-0.044759	0.342795	-0.139852	0.888777	NA	0	2.41565	0	0	1.8836	0	0	0	2.24073	1.85832
9330199G10Rik	0	NA	NA	NA	NA	NA	0	0	0	0	0	0	0	0	0	0
9430014N10Rik	0	NA	NA	NA	NA	NA	0	0	0	0	0	0	0	0	0	0
9430015G10Rik	395.432	-0.0821374	0.266175	-0.310161	0.756439	0.847387	574.454	482.324	255.285	295.565	258.995	387.367	447.269	289.049	349.553	278.747
9430018G01Rik	0.131417	0	0.160383	0	1	NA	0	0	0	0	0	0	0	0	0	0
9430019J16Rik	0	NA	NA	NA	NA	NA	0	0	0	0	0	0	0	0	0	0
9430021M05Rik	0	NA	NA	NA	NA	NA	0	0	0	0	0	0	0	0	0	0
9430024E24Rik	0	NA	NA	NA	NA	NA	0	0	0	0	0	0	0	0	0	0
9430037G07Rik	11.3239	1.30793	0.346712	3.75237	0.000175173	0.000943432	6.67265	4.02608	7.00781	6.42533	11.3016	10.3891	35.1098	27.2046	13.4444	20.4415
9430038I01Rik	130.19	-0.198079	0.159167	-1.24615	0.212708	0.354635	126.174	137.692	152.17	129.31	132.794	138.027	64.1136	100.317	136.684	152.382
9430041J12Rik	0.67806	0.00924851	0.273951	0.0381485	0.969569	NA	0	0	0	2.4095	0.941801	0	1.52652	1.70029	0	0
9430053O09Rik	0	NA	NA	NA	NA	NA	0	0	0	0	0	0	0	0	0	0
9430060I03Rik	1.29857	0.129056	0.371583	0.35368	0.723578	0.824673	0	0	1.00112	0.803166	1.8836	1.48416	0	0	0	3.71663
9430062P05Rik	0	NA	NA	NA	NA	NA	0	0	0	0	0	0	0	0	0	0
9430065F17Rik	0.616231	0.137406	0.243885	0.681455	0.495584	NA	0	1.61043	0	0	0	0	0	0	6.72218	0
9430069I07Rik	1.17938	-0.0538211	0.397907	-0.104167	0.917037	0.951498	0.606604	0.805216	1.00112	0	3.7672	0	1.52652	0	4.48145	0
9430078G10Rik	0.368032	-0.10113	0.281705	-0.262681	0.792797	NA	1.81981	0.805216	0	0	0.941801	1.48416	0	0	0	0
9430078K24Rik	0.124942	-0.0226234	0.160383	-0.112342	0.910552	NA	0.606604	1.61043	0	0	0	0	0	0	0	0
9430083A17Rik	2.11281	-0.347536	0.42868	-0.924139	0.355414	0.511336	3.03302	0.805216	1.00112	0	5.65081	2.96833	0	1.70029	0	0
9430083M05Rik	0.265798	0.0448145	0.241783	0.184353	0.853737	NA	0.606604	0	0	0.803166	0	0	0	1.70029	0	0
9430085M18Rik	0	NA	NA	NA	NA	NA	0	0	0	0	0	0	0	0	0	0
9430091E24Rik	9.83397	0.685614	0.345985	1.98119	0.0475701	0.111436	8.49246	4.83129	6.0067	7.2285	8.47621	10.3891	9.15909	25.5043	8.9629	9.29158
9430097D07Rik	0	NA	NA	NA	NA	NA	0	0	0	0	0	0	0	0	0	0
9530002B09Rik	0	NA	NA	NA	NA	NA	0	0	0	0	0	0	0	0	0	0
9530003J23Rik	0	NA	NA	NA	NA	NA	0	0	0	0	0	0	0	0	0	0
9530014B07Rik	0	NA	NA	NA	NA	NA	0	0	0	0	0	0	0	0	0	0
9530018F02Rik	5.62185	-0.601478	0.406683	-1.42195	0.155041	0.279881	9.70567	4.83129	7.00781	9.638	7.53441	1.48416	3.05303	3.40057	4.48145	9.29158
9530020I12Rik	0	NA	NA	NA	NA	NA	0	0	0	0	0	0	0	0	0	0
9530026F06Rik	0	NA	NA	NA	NA	NA	0	0	0	0	0	0	0	0	0	0
9530026P05Rik	0	NA	NA	NA	NA	NA	0	0	0	0	0	0	0	0	0	0
9530027J09Rik	0.56133	0.0189943	0.303243	0.0778911	0.937915	NA	0.606604	0	0	1.60633	0.941801	0	0	0	0	3.71663
9530034E10Rik	0.0490255	0	0.160383	0	1	NA	0	0	0	0	0	0	0	0	0	0
9530036M11Rik	1.98755	0.0419658	0.432182	0.166647	0.867648	0.9193	2.42642	3.22086	2.00223	2.4095	1.8836	7.42082	0	1.70029	0	3.71663
9530036O11Rik	0	NA	NA	NA	NA	NA	0	0	0	0	0	0	0	0	0	0
9530047P18Rik	0	NA	NA	NA	NA	NA	0	0	0	0	0	0	0	0	0	0
9530051G07Rik	0.334487	0.0875141	0.241382	0.377271	0.705972	NA	0	0	0	0.803166	0	0	0	1.70029	0	0
9530052C20Rik	2.75959	0.338793	0.432848	0.78535	0.432248	0.586585	1.21321	0	5.00558	3.21267	0.941801	2.96833	3.05303	3.40057	0	7.43327
9530052E02Rik	0.317191	0.0633532	0.169214	0.386347	0.699239	NA	0	0	0	0	0	0	0	1.70029	0	0
9530053A07Rik	8.60428	-0.0767418	0.389824	-0.175441	0.860733	0.914438	4.85284	8.05216	19.0212	2.4095	14.127	8.90498	7.63258	13.6023	2.24073	11.1499
9530057J20Rik	0	NA	NA	NA	NA	NA	0	0	0	0	0	0	0	0	0	0
9530059O14Rik	0.381488	-0.0132285	0.246018	-0.0333505	0.973395	NA	0	0	0	0.803166	0.941801	0	0	0	0	0
9530062K07Rik	6.86315	-0.662855	0.398524	-1.7231	0.0848702	0.176191	3.63963	5.63651	9.01004	9.638	10.3598	1.48416	0	3.40057	13.4444	1.85832
9530068E07Rik	2855.74	0.867217	0.147386	5.88338	4.02e-09	6.66e-08	1892	2044.44	2509.8	2700.25	2776.43	5375.64	5409.97	3516.19	3981.77	3854.15
9530077C05Rik	3.20634	0.88407	0.435298	2.05412	0.0399639	0.0970143	1.21321	1.61043	0	1.60633	1.8836	10.3891	1.52652	1.70029	4.48145	5.57495
9530080O11Rik	0.0409479	0.0179506	0.160383	0.111924	0.910883	NA	0	0	0	0	0.941801	0	0	0	0	0
9530082P21Rik	142.501	2.93614	0.319681	9.04836	1.45e-19	3.23e-17	18.8047	16.9095	47.0524	67.466	60.2753	525.394	657.928	316.253	519.848	271.314
9530091C08Rik	0	NA	NA	NA	NA	NA	0	0	0	0	0	0	0	0	0	0
9630001P10Rik	0	NA	NA	NA	NA	NA	0	0	0	0	0	0	0	0	0	0
9630002D21Rik	0	NA	NA	NA	NA	NA	0	0	0	0	0	0	0	0	0	0
9630009A06Rik	0.0699009	-0.00233638	0.160383	-0.00992079	0.992084	NA	0.606604	0	1.00112	0	0	0	0	0	0	0
9630013A20Rik	0	NA	NA	NA	NA	NA	0	0	0	0	0	0	0	0	0	0
9630013D21Rik	6.26329	-0.297823	0.431556	-0.821127	0.411574	0.566927	10.3123	4.83129	7.00781	3.21267	0.941801	2.96833	6.10606	3.40057	0	3.71663
9630013K17Rik	0.858067	0.12226	0.317166	0.403665	0.686459	NA	0	0	0	0	2.8254	2.96833	1.52652	0	0	0
9630015K15Rik	0	NA	NA	NA	NA	NA	0	0	0	0	0	0	0	0	0	0
9630025h16rik	0	NA	NA	NA	NA	NA	0	0	0	0	0	0	0	0	0	0
9630028B13Rik	0	NA	NA	NA	NA	NA	0	0	0	0	0	0	0	0	0	0
9630028H03Rik	0	NA	NA	NA	NA	NA	0	0	0	0	0	0	0	0	0	0
9630028I04Rik	42.2682	-0.716068	0.40182	-1.8	0.0718606	0.154661	25.4774	29.793	72.0803	89.1515	51.7991	4.45249	3.05303	49.3083	42.5738	31.5914
9830107B12Rik	0.477246	0.340376	0.316112	1.02149	0.30702	NA	0	0	1.00112	0.803166	0	1.48416	1.52652	0	0	3.71663
9830132P13Rik	0.420905	0.157215	0.182982	0.838322	0.40185	NA	0	0	0	0	0	0	0	5.10086	2.24073	0
9830166K06Rik	0.147851	0.0788117	0.160383	0.4914	0.623143	NA	0	0	0	0	0	0	0	3.40057	0	0
9930012K11Rik	34.7007	-0.50749	0.252512	-2.0132	0.0440931	0.104756	35.7897	32.2086	41.0458	38.552	42.3811	22.2624	7.63258	35.706	35.8516	29.7331
9930014A18Rik	40.6179	-0.585297	0.298004	-1.98279	0.0473906	0.111084	46.7085	65.2225	25.0279	35.3393	43.3229	26.7149	36.6364	22.1037	35.8516	13.0082
9930021J03Rik	284.655	0.345213	0.105551	3.27195	0.00106808	0.00452811	280.858	251.227	278.31	216.855	271.239	292.38	317.515	321.354	398.849	334.497
9930038B18Rik	0	NA	NA	NA	NA	NA	0	0	0	0	0	0	0	0	0	0
9930104L06Rik	189.91	-0.0717485	0.149482	-0.478547	0.632261	0.757344	180.768	176.342	225.251	200.792	209.08	124.67	184.708	215.936	210.628	209.99
9930111H07Rik	0.241483	0	0.160383	0	1	NA	0	0	0	0	0	0	0	0	0	0
9930111J21Rik1	124.031	1.8306	0.277133	6.57335	4.92e-11	1.3e-09	42.4623	25.7669	76.0848	110.034	97.9473	231.529	337.36	299.25	356.275	236.006
9930111J21Rik2	11.2638	1.51863	0.407029	3.63684	0.000276007	0.00140453	0.606604	4.83129	5.00558	8.83483	10.3598	17.81	19.8447	13.6023	44.8145	37.1663
a	1.20816	0.239446	0.385555	0.595895	0.551245	0.690196	1.81981	0	2.00223	0.803166	2.8254	0	0	6.80114	4.48145	1.85832
A030001D20Rik	1.59312	0.674238	0.432987	1.49937	0.133776	0.250271	1.81981	1.61043	2.00223	1.60633	0.941801	2.96833	6.10606	6.80114	0	3.71663
A030010E16Rik	0.0349203	0.0179506	0.160383	0.111924	0.910883	NA	0	0	0	0.803166	0	0	0	0	0	0
A130010J15Rik	51.8443	-0.346199	0.21683	-1.59444	0.110838	0.216661	47.3151	61.1964	59.0658	75.4976	48.9737	34.1358	38.1629	71.412	26.8887	53.8912
A130030D18Rik	0	NA	NA	NA	NA	NA	0	0	0	0	0	0	0	0	0	0
A130051J06Rik	12.9913	-0.271643	0.366405	-0.723836	0.469167	0.620503	10.3123	9.66259	13.0145	22.4887	21.6614	2.96833	13.7386	13.6023	0	29.7331
A130077B15Rik	21.5351	0.0923013	0.351409	0.250348	0.802318	0.879302	22.4444	24.9617	16.0179	4.01583	25.4286	26.7149	13.7386	20.4034	8.9629	29.7331
A1bg	0.0807964	0.0585247	0.160383	0.364907	0.715181	NA	0	0	0	0	0	0	0	0	0	1.85832
A1cf	4.41718	0.220076	0.431775	0.539547	0.589509	0.722106	3.63963	3.22086	4.00446	6.42533	5.65081	1.48416	4.57955	11.902	11.2036	1.85832
A230001M10Rik	0	NA	NA	NA	NA	NA	0	0	0	0	0	0	0	0	0	0
A230004M16Rik	0	NA	NA	NA	NA	NA	0	0	0	0	0	0	0	0	0	0
A230006K03Rik	0.058554	0	0.160383	0	1	NA	0	0	0	0	0	0	0	0	0	0
A230009B12Rik	0.113546	-0.0226234	0.160383	-0.153917	0.877676	NA	0	1.61043	1.00112	0	0	0	0	0	0	0
A230020J21Rik	0.222693	-0.00400485	0.199637	-0.0271756	0.97832	NA	0	0	0	0	1.8836	0	0	0	0	0
A230028O05Rik	198.987	1.01467	0.19847	5.11246	3.18e-07	3.39e-06	148.011	113.535	214.239	158.224	161.048	382.914	344.992	351.959	306.979	280.606
A230045G11Rik	94.6327	-0.303552	0.204876	-1.48828	0.136676	0.254262	105.549	124.003	94.1049	68.2691	88.5293	50.4616	61.0606	102.017	78.4254	94.7741
A230051N06Rik	0.0700188	-0.00233638	0.160383	-0.0218116	0.982598	NA	0	1.61043	0	0	0	0	0	0	0	0
A230054N11Rik	0	NA	NA	NA	NA	NA	0	0	0	0	0	0	0	0	0	0
A230056J06Rik	0	NA	NA	NA	NA	NA	0	0	0	0	0	0	0	0	0	0
A230056P14Rik	24.7943	0.341503	0.244067	1.415	0.157067	0.282656	18.8047	22.546	18.0201	22.4887	37.672	20.7783	36.6364	37.4063	33.6109	26.0164
A230057D06Rik	0	NA	NA	NA	NA	NA	0	0	0	0	0	0	0	0	0	0
A230070E04Rik	0	NA	NA	NA	NA	NA	0	0	0	0	0	0	0	0	0	0
A230072C01Rik	16.423	0.361525	0.291435	1.22537	0.220436	0.364287	15.7717	10.4678	14.0156	12.0475	13.1852	14.8416	15.2652	13.6023	33.6109	13.0082
A230072E10Rik	0.409702	0.0450615	0.177971	0.266657	0.789733	NA	0	0	0	0.803166	0	0	1.52652	0	0	0
A230072I06Rik	0.0728628	0	0.160383	0	1	NA	0	0	0	0	0	0	0	0	0	0
A230077H06Rik	0	NA	NA	NA	NA	NA	0	0	0	0	0	0	0	0	0	0
A230083G16Rik	0.341651	0.0947319	0.247227	0.388716	0.697486	NA	0	0	0	0	0.941801	0	0	0	2.24073	0
A230087F16Rik	0.514124	0.149848	0.251026	0.599096	0.549109	NA	0	0	0	2.4095	0	1.48416	1.52652	0	4.48145	0
A230098N10Rik	0.477329	0.437485	0.294067	1.31423	0.188767	NA	0	0	0	0.803166	0	2.96833	1.52652	3.40057	0	0
A230103J11Rik	1.03623	0.118162	0.379139	0.340677	0.733347	0.831371	0.606604	0.805216	0	1.60633	0.941801	0	0	0	4.48145	1.85832
A230103O09Rik	0	NA	NA	NA	NA	NA	0	0	0	0	0	0	0	0	0	0
A230107N01Rik	1.26035	-0.420008	0.373876	-1.04146	0.297661	0.452235	2.42642	5.63651	3.00335	0	0	0	0	1.70029	0	1.85832
A230108P19Rik	0	NA	NA	NA	NA	NA	0	0	0	0	0	0	0	0	0	0
A26c2	0	NA	NA	NA	NA	NA	0	0	0	0	0	0	0	0	0	0
A26c3	0.28033	0.0990987	0.160383	0.611882	0.540616	NA	0	0	0	0	0	0	0	5.10086	0	0
A2m	0	NA	NA	NA	NA	NA	0	0	0	0	0	0	0	0	0	0
A2ml1	0	NA	NA	NA	NA	NA	0	0	0	0	0	0	0	0	0	0
A330001L22Rik	0.296913	-0.0267783	0.169664	-0.140207	0.888496	NA	0	0	0	2.4095	0	0	0	0	0	0
A330008L17Rik	0	NA	NA	NA	NA	NA	0	0	0	0	0	0	0	0	0	0
A330009N23Rik	0.391254	-0.0459416	0.17508	-0.243938	0.807279	NA	0	0	0	3.21267	0	0	0	0	0	0
A330015K06Rik	1.14931	-0.216202	0.377022	-0.602358	0.546936	0.687062	1.81981	0.805216	0	4.01583	0	1.48416	0	1.70029	0	0
A330023F24Rik	21.301	-0.371006	0.356915	-1.05391	0.291925	0.445985	10.9189	22.546	39.0435	30.5203	9.41801	11.8733	15.2652	17.0029	15.6851	20.4415
A330032B11Rik	0.104761	-0.0226234	0.160383	-0.131901	0.895063	NA	0	0	0	2.4095	0	0	0	0	0	0
A330032P22Rik	0	NA	NA	NA	NA	NA	0	0	0	0	0	0	0	0	0	0
A330033J07Rik	0	NA	NA	NA	NA	NA	0	0	0	0	0	0	0	0	0	0
A330035P11Rik	1.30584	-0.0558811	0.414671	-0.0983437	0.921659	0.954522	0.606604	4.02608	0	0	2.8254	1.48416	3.05303	0	2.24073	0
A330040F15Rik	0.390646	0.190514	0.245589	0.793712	0.427363	NA	0	0	0	0	0	2.96833	0	0	0	0
A330041J22Rik	0.158422	0	0.160383	0	1	NA	0	0	0	0	0	0	0	0	0	0
A330048O09Rik	0	NA	NA	NA	NA	NA	0	0	0	0	0	0	0	0	0	0
A330049N07Rik	0	NA	NA	NA	NA	NA	0	0	0	0	0	0	0	0	0	0
A330069E16Rik	12.4836	0.442764	0.36685	1.22023	0.222377	0.366717	4.85284	4.83129	14.0156	23.2918	12.2434	11.8733	16.7917	28.9049	8.9629	20.4415
A330069K06Rik	0	NA	NA	NA	NA	NA	0	0	0	0	0	0	0	0	0	0
A330070K13Rik	0	NA	NA	NA	NA	NA	0	0	0	0	0	0	0	0	0	0
A330074K22Rik	17.5838	2.52991	0.421929	5.44699	5.12e-08	6.61e-07	1.21321	2.41565	2.00223	12.8507	5.65081	44.5249	97.697	35.706	89.629	48.3162
A330076C08Rik	0.100786	-0.00233638	0.160383	-0.00992193	0.992084	NA	0.606604	0	0	0	0.941801	0	0	0	0	0
A330076H08Rik	0	NA	NA	NA	NA	NA	0	0	0	0	0	0	0	0	0	0
A330093E20Rik	0.157173	0	0.160383	0	1	NA	0	0	0	0	0	0	0	0	0	0
A330094K24Rik	0	NA	NA	NA	NA	NA	0	0	0	0	0	0	0	0	0	0
A330102I10Rik	0.100392	0	0.160383	0	1	NA	0	0	0	0	0	0	0	0	0	0
A3galt2	2.28748	0.324122	0.432133	0.758839	0.447949	0.60092	0	0.805216	1.00112	8.03166	2.8254	4.45249	6.10606	1.70029	4.48145	3.71663
A430005L14Rik	299.475	-0.226019	0.138585	-1.6325	0.102573	0.203956	339.092	384.893	292.326	248.178	286.308	279.023	216.765	278.847	259.924	288.039
A430010J10Rik	0.217947	0.0408205	0.165507	0.246639	0.805188	NA	0	0.805216	0	0	0	0	0	0	2.24073	0
A430018G15Rik	5.33668	-0.0632193	0.409863	-0.115292	0.908214	0.945401	9.09907	5.63651	11.0123	3.21267	1.8836	5.93665	4.57955	5.10086	6.72218	7.43327
A430027H14Rik	0.0974228	0.0585247	0.160383	0.364907	0.715181	NA	0	0	0	0	0	0	0	0	2.24073	0
A430033K04Rik	32.9647	-0.590741	0.252065	-2.34644	0.0189537	0.052471	39.4293	37.8451	22.0245	39.3552	50.8573	17.81	24.4242	15.3026	35.8516	29.7331
A430035B10Rik	10.9576	0.878443	0.327775	2.68746	0.00719981	0.0232351	6.67265	5.63651	7.00781	8.83483	10.3598	5.93665	22.8977	18.7031	15.6851	16.7248
A430046D13Rik	41.3501	-0.315597	0.231818	-1.37683	0.168564	0.298488	38.8227	37.0399	53.0591	38.552	39.5556	28.1991	21.3712	51.0086	47.0552	16.7248
A430048G15Rik	0.157607	0.0788117	0.160383	0.491399	0.623144	NA	0	0	0	0	0	2.96833	0	0	0	0
A430057M04Rik	20.5481	0.365808	0.286227	1.27513	0.202262	0.342156	18.1981	14.4939	21.0234	14.457	16.0106	14.8416	22.8977	37.4063	20.1665	16.7248
A430060F13Rik	0	NA	NA	NA	NA	NA	0	0	0	0	0	0	0	0	0	0
A430078I02Rik	0.202679	-0.0429104	0.160383	-0.280374	0.77919	NA	0	0	2.00223	0	1.8836	0	0	0	0	0
A430085M09Rik	0	NA	NA	NA	NA	NA	0	0	0	0	0	0	0	0	0	0
A430088P11Rik	0.181113	0	0.160383	0	1	NA	0	0	0	0	0	0	0	0	0	0
A430090L17Rik	0	NA	NA	NA	NA	NA	0	0	0	0	0	0	0	0	0	0
A430093F15Rik	6.5055	0.022313	0.384993	0.0536286	0.957231	0.976068	5.45944	11.273	5.00558	6.42533	3.7672	4.45249	9.15909	5.10086	6.72218	7.43327
A430102A20Rik	0.166055	-0.0631974	0.160383	-0.278286	0.780793	NA	0.606604	0	0	3.21267	0	0	0	0	0	0
A430105J06Rik	3.64421	0.0726511	0.430616	0.192519	0.847336	0.906875	1.21321	6.44173	0	7.2285	3.7672	5.93665	4.57955	1.70029	6.72218	1.85832
A430108G06Rik	2.90192	0.173209	0.434798	0.433421	0.664709	0.782391	5.45944	0	1.00112	3.21267	4.70901	1.48416	1.52652	10.2017	0	5.57495
A4galt	4.72508	0.471798	0.432894	1.02351	0.306068	0.460974	0	4.83129	3.00335	5.62216	9.41801	5.93665	6.10606	3.40057	20.1665	9.29158
A4gnt	0	NA	NA	NA	NA	NA	0	0	0	0	0	0	0	0	0	0
A530001N23Rik	0	NA	NA	NA	NA	NA	0	0	0	0	0	0	0	0	0	0
A530006G24Rik	0	NA	NA	NA	NA	NA	0	0	0	0	0	0	0	0	0	0
A530010L16Rik	5.57456	-0.362942	0.42705	-0.854497	0.39283	0.549595	7.27925	3.22086	11.0123	8.83483	2.8254	8.90498	6.10606	3.40057	0	1.85832
A530013C23Rik	7.75471	0.746887	0.396455	1.88082	0.0599963	0.133623	7.88586	4.02608	1.00112	7.2285	4.70901	8.90498	13.7386	11.902	8.9629	9.29158
A530016L24Rik	0	NA	NA	NA	NA	NA	0	0	0	0	0	0	0	0	0	0
A530020G20Rik	0	NA	NA	NA	NA	NA	0	0	0	0	0	0	0	0	0	0
A530021J07Rik	0.291451	0	0.160486	0	1	NA	0	0	0	0	0	0	0	0	0	0
A530032D15Rik	77.19	2.89207	0.358485	7.80287	6.05e-15	3.76e-13	6.67265	10.4678	30.0335	36.9457	29.1958	256.76	338.886	209.135	331.627	202.556
A530040E14Rik	130.862	2.88311	0.38895	7.03348	2.01e-12	7.19e-11	3.63963	16.9095	32.0357	65.8596	49.9155	415.566	548.019	404.668	578.107	353.08
A530046M15Rik	0	NA	NA	NA	NA	NA	0	0	0	0	0	0	0	0	0	0
A530053G22Rik	0	NA	NA	NA	NA	NA	0	0	0	0	0	0	0	0	0	0
A530058N18Rik	0	NA	NA	NA	NA	NA	0	0	0	0	0	0	0	0	0	0
A530064D06Rik	419.988	1.894	0.418558	4.26539	2e-05	0.000136415	46.1019	32.2086	291.325	251.391	285.366	1328.33	1717.33	1091.58	1279.45	886.417
A530065N20Rik	0	NA	NA	NA	NA	NA	0	0	0	0	0	0	0	0	0	0
A530072M11Rik	12.8992	0.722075	0.331094	2.20683	0.0273259	0.0713188	6.06604	8.85737	15.0167	20.0792	8.47621	17.81	16.7917	20.4034	20.1665	31.5914
A530088E08Rik	2.73297	-0.563983	0.432426	-1.24419	0.21343	0.355438	2.42642	2.41565	5.00558	9.638	0.941801	2.96833	0	0	2.24073	3.71663
A530095I07Rik	0	NA	NA	NA	NA	NA	0	0	0	0	0	0	0	0	0	0
A630001G21Rik	438.458	0.712437	0.14538	4.90182	9.5e-07	9.08e-06	350.617	362.347	366.408	407.205	385.197	748.018	657.928	581.498	759.606	364.23
A630001O12Rik	1.19513	0.309867	0.395303	0.771205	0.440585	0.59393	2.42642	0	3.00335	0	0	0	3.05303	0	4.48145	3.71663
A630010A05Rik	0.158042	0	0.160383	0	1	NA	0	0	0	0	0	0	0	0	0	0
A630012P03Rik	62.487	2.84368	0.431454	5.74732	9.07e-09	1.4e-07	0	0	11.0123	8.03166	3.7672	281.991	349.572	202.334	311.461	154.24
A630019I02Rik	0	NA	NA	NA	NA	NA	0	0	0	0	0	0	0	0	0	0
A630023A22Rik	0.0739255	0.0585247	0.160383	0.364907	0.715181	NA	0	0	0	0	0	0	0	1.70029	0	0
A630023P12Rik	0.507669	0.177611	0.276352	0.680818	0.495987	NA	0	0	1.00112	0	0	0	0	3.40057	0	0
A630026N12Rik	10.4309	0.560818	0.417175	1.35168	0.176477	0.308994	3.63963	7.24694	4.00446	7.2285	12.2434	1.48416	13.7386	27.2046	11.2036	9.29158
A630034I12Rik	52.5592	0.340663	0.370419	0.919911	0.357619	0.513845	63.0869	63.612	32.0357	33.733	25.4286	54.914	94.6439	35.706	71.7032	40.883
A630039O03Rik	0.806605	-0.399547	0.384993	-0.98385	0.325189	NA	1.21321	0.805216	0	3.21267	0.941801	0	0	0	0	1.85832
A630066F11Rik	17.548	-0.363345	0.316429	-1.16006	0.246024	0.393992	16.3783	22.546	16.0179	17.6697	21.6614	11.8733	19.8447	10.2017	24.648	3.71663
A630072L19Rik	0	NA	NA	NA	NA	NA	0	0	0	0	0	0	0	0	0	0
A630072M18Rik	63.2875	1.55325	0.295251	5.23559	1.64e-07	1.89e-06	40.6425	37.0399	38.0424	44.1742	31.0794	210.751	256.455	54.4091	69.4625	61.3244
A630073D07Rik	0	NA	NA	NA	NA	NA	0	0	0	0	0	0	0	0	0	0
A630075F10Rik	0	NA	NA	NA	NA	NA	0	0	0	0	0	0	0	0	0	0
A630076J17Rik	0	NA	NA	NA	NA	NA	0	0	0	0	0	0	0	0	0	0
A630077J23Rik	0.241276	0.0289543	0.201405	0.143757	0.885692	NA	0	0	1.00112	0	0	0	0	0	0	0
A630089N07Rik	19.8586	-0.810899	0.321298	-2.52532	0.0115594	0.0346981	33.3632	32.2086	22.0245	18.4728	12.2434	17.81	7.63258	17.0029	13.4444	3.71663
A630095N17Rik	0	NA	NA	NA	NA	NA	0	0	0	0	0	0	0	0	0	0
A730004F24Rik	0	NA	NA	NA	NA	NA	0	0	0	0	0	0	0	0	0	0
A730006G06Rik	0	NA	NA	NA	NA	NA	0	0	0	0	0	0	0	0	0	0
A730008H23Rik	100.026	-0.348341	0.290907	-1.19976	0.230233	0.375582	175.309	138.497	61.0681	86.742	77.2277	90.534	112.962	74.8126	62.7403	66.8994
A730009L09Rik	0	NA	NA	NA	NA	NA	0	0	0	0	0	0	0	0	0	0
A730013G03Rik	0	NA	NA	NA	NA	NA	0	0	0	0	0	0	0	0	0	0
A730017L22Rik	3.11865	-0.50582	0.431329	-1.39788	0.16215	0.289996	3.03302	0	7.00781	5.62216	0	0	1.52652	3.40057	0	0
A730018C14Rik	0	NA	NA	NA	NA	NA	0	0	0	0	0	0	0	0	0	0
A730020E08Rik	0.856102	0.596311	0.302686	1.5431	0.122806	NA	0	0	0	0.803166	0.941801	1.48416	1.52652	0	8.9629	3.71663
A730020M07Rik	0	NA	NA	NA	NA	NA	0	0	0	0	0	0	0	0	0	0
A730032A03Rik	0.0645288	0.0585247	0.160383	0.364907	0.715181	NA	0	0	0	0	0	1.48416	0	0	0	0
A730035I17Rik	0	NA	NA	NA	NA	NA	0	0	0	0	0	0	0	0	0	0
A730036I17Rik	0.101527	0	0.160383	0	1	NA	0	0	0	0	0	0	0	0	0	0
A730043L09Rik	0	NA	NA	NA	NA	NA	0	0	0	0	0	0	0	0	0	0
A730046J19Rik	0.161253	0.0179506	0.160383	0.11192	0.910887	NA	0	0	0	0.803166	0	0	0	0	0	0
A730049H05Rik	0	NA	NA	NA	NA	NA	0	0	0	0	0	0	0	0	0	0
A730049N16Rik	0	NA	NA	NA	NA	NA	0	0	0	0	0	0	0	0	0	0
A730056A06Rik	0	NA	NA	NA	NA	NA	0	0	0	0	0	0	0	0	0	0
A730060N03Rik	0	NA	NA	NA	NA	NA	0	0	0	0	0	0	0	0	0	0
A730063M14Rik	16.5657	0.307496	0.317891	0.976756	0.32869	0.485425	18.8047	16.1043	13.0145	12.0475	16.9524	19.2941	27.4773	15.3026	2.24073	33.4497
A730081D07Rik	1.27026	0.310939	0.423434	0.80056	0.423386	0.578498	2.42642	1.61043	2.00223	0	1.8836	1.48416	4.57955	1.70029	2.24073	3.71663
A730082K24Rik	0	NA	NA	NA	NA	NA	0	0	0	0	0	0	0	0	0	0
A730085K08Rik	0	NA	NA	NA	NA	NA	0	0	0	0	0	0	0	0	0	0
A730090N16Rik	1.15248	-0.0943028	0.411308	-0.349385	0.7268	0.826955	1.21321	0.805216	2.00223	0	0.941801	2.96833	0	0	0	0
A730094K22Rik	0.0818958	-0.00233638	0.160383	-0.0218116	0.982598	NA	0	0	0	0	1.8836	0	0	0	0	0
A730098A19Rik	0	NA	NA	NA	NA	NA	0	0	0	0	0	0	0	0	0	0
A730099G02Rik	0	NA	NA	NA	NA	NA	0	0	0	0	0	0	0	0	0	0
A830005F24Rik	4.02741	-0.104768	0.41766	-0.286012	0.774869	0.86183	1.81981	3.22086	4.00446	7.2285	3.7672	4.45249	3.05303	1.70029	4.48145	3.71663
A830009L08Rik	0	NA	NA	NA	NA	NA	0	0	0	0	0	0	0	0	0	0
A830011K09Rik	0	NA	NA	NA	NA	NA	0	0	0	0	0	0	0	0	0	0
A830012C17Rik	4.33554	1.23181	0.426189	2.83739	0.00454838	0.0157402	1.81981	1.61043	1.00112	3.21267	2.8254	7.42082	3.05303	8.50143	13.4444	11.1499
A830018L16Rik	0	NA	NA	NA	NA	NA	0	0	0	0	0	0	0	0	0	0
A830019L24Rik	0	NA	NA	NA	NA	NA	0	0	0	0	0	0	0	0	0	0
A830019P07Rik	0	NA	NA	NA	NA	NA	0	0	0	0	0	0	0	0	0	0
A830021F12Rik	0	NA	NA	NA	NA	NA	0	0	0	0	0	0	0	0	0	0
A830021M18Rik	0	NA	NA	NA	NA	NA	0	0	0	0	0	0	0	0	0	0
A830029E22Rik	0	NA	NA	NA	NA	NA	0	0	0	0	0	0	0	0	0	0
A830031A19Rik	0.129058	0.0788117	0.160383	0.4914	0.623143	NA	0	0	0	0	0	2.96833	0	0	0	0
A830035A12Rik	0	NA	NA	NA	NA	NA	0	0	0	0	0	0	0	0	0	0
A830035O19Rik	1.21854	0.626243	0.395211	1.45859	0.144679	0.265704	0	0.805216	1.00112	1.60633	0	2.96833	7.63258	1.70029	0	0
A830036E02Rik	0.105361	0	0.160383	0	1	NA	0	0	0	0	0	0	0	0	0	0
A830049F12Rik	9.15613	1.30736	0.357317	3.63585	0.000277068	0.00140901	3.03302	4.83129	10.0112	2.4095	9.41801	20.7783	27.4773	11.902	8.9629	18.5832
A830052D11Rik	0.5409	-0.100652	0.238925	-0.418238	0.675773	NA	0	0	0	0	3.7672	0	0	0	0	0
A830082K12Rik	0	NA	NA	NA	NA	NA	0	0	0	0	0	0	0	0	0	0
A830082N09Rik	3.69833	0.220658	0.418623	0.471519	0.63727	0.761648	1.81981	4.02608	2.00223	2.4095	3.7672	0	4.57955	3.40057	0	9.29158
A830092H15Rik	0	NA	NA	NA	NA	NA	0	0	0	0	0	0	0	0	0	0
A930001A20Rik	0	NA	NA	NA	NA	NA	0	0	0	0	0	0	0	0	0	0
A930001C03Rik	1.36668	-0.135771	0.373192	-0.499875	0.617163	0.74498	0	0	0	0.803166	5.65081	0	0	1.70029	0	1.85832
A930002C04Rik	0.0759573	-0.00233638	0.160383	-0.0218116	0.982598	NA	0	0.805216	0	0	0.941801	0	0	0	0	0
A930003A15Rik	0.182	0.0788117	0.160383	0.491398	0.623145	NA	0	0	0	0	0	0	0	3.40057	0	0
A930003O13Rik	0	NA	NA	NA	NA	NA	0	0	0	0	0	0	0	0	0	0
A930004D18Rik	3.24373	-0.83966	0.421773	-2.15166	0.0314243	0.0797339	10.3123	12.0782	0	1.60633	0.941801	0	3.05303	0	0	0
A930005G22Rik	0	NA	NA	NA	NA	NA	0	0	0	0	0	0	0	0	0	0
A930005H10Rik	62.0616	-0.542656	0.187088	-2.88583	0.00390378	0.0138443	67.3331	76.4955	96.1071	65.8596	80.9949	38.5882	50.375	52.7088	67.2218	53.8912
A930006I01Rik	0.0501538	0	0.160383	0	1	NA	0	0	0	0	0	0	0	0	0	0
A930006K02Rik	13.0824	0.0149912	0.32253	0.0887524	0.929279	0.959547	18.8047	16.9095	16.0179	15.2602	10.3598	14.8416	25.9508	20.4034	13.4444	3.71663
A930007A09Rik	25.5288	0.344747	0.312338	1.1089	0.267471	0.418346	11.5255	14.4939	25.0279	32.1267	30.1376	19.2941	39.6894	27.2046	31.3702	31.5914
A930007I19Rik	3.70403	0.561751	0.431147	1.30379	0.192306	0.329749	1.81981	5.63651	2.00223	1.60633	4.70901	7.42082	4.57955	11.902	4.48145	1.85832
A930009A15Rik	0.0341491	0	0.160383	0	1	NA	0	0	0	0	0	0	0	0	0	0
A930011G23Rik	7.87297	0.374302	0.362371	1.07969	0.280281	0.432569	7.88586	7.24694	9.01004	7.2285	8.47621	1.48416	12.2121	15.3026	11.2036	16.7248
A930012L18Rik	0	NA	NA	NA	NA	NA	0	0	0	0	0	0	0	0	0	0
A930013F10Rik	26.7296	0.568314	0.300243	1.88738	0.0591093	0.132063	24.8708	19.3252	29.0324	9.638	14.127	40.0724	30.5303	15.3026	53.7774	14.8665
A930014E01Rik	0	NA	NA	NA	NA	NA	0	0	0	0	0	0	0	0	0	0
A930015D03Rik	78.0919	1.12245	0.224825	4.99557	5.87e-07	5.88e-06	44.2821	41.8712	68.0759	82.7261	74.4023	132.091	93.1174	130.922	221.832	143.09
A930016O22Rik	1.04333	-0.0924817	0.375318	-0.341611	0.732644	0.831011	0	1.61043	1.00112	0.803166	1.8836	0	0	0	4.48145	0
A930017K11Rik	0.11536	-0.00233638	0.160383	-0.0218132	0.982597	NA	0	0	0	0	1.8836	0	0	0	0	0
A930017M01Rik	0	NA	NA	NA	NA	NA	0	0	0	0	0	0	0	0	0	0
A930018O16Rik	0.562914	0.311902	0.310621	1.06778	0.285622	NA	0	0	0	0	0	1.48416	0	0	0	1.85832
A930018P22Rik	0.0325461	0	0.160383	0	1	NA	0	0	0	0	0	0	0	0	0	0
A930019D19Rik	0	NA	NA	NA	NA	NA	0	0	0	0	0	0	0	0	0	0
A930024E05Rik	8.50271	-0.113727	0.375848	-0.353816	0.723477	0.824617	7.27925	3.22086	12.0134	8.03166	7.53441	8.90498	1.52652	5.10086	11.2036	7.43327
[truncated: 38,175 more rows]
